# Supplementary material for: Dataset of the frequency patterns of publications annotated to human protein-coding genes, their protein products and genetic relevance
Source: Data Brief. 2019 Jul 18;25:104284. doi: 10.1016/j.dib.2019.104284 (PMC6702404; doi:10.1016/j.dib.2019.104284)
Supplement: Multimedia component 1 [file mmc1.zip]

Archive with 1 entries (1 files):
- Supplementary File 1.tsv
