# Supplementary material for: Dataset of the frequency patterns of publications annotated to human protein-coding genes, their protein products and genetic relevance
Source: Data Brief. 2019 Jul 18;25:104284. doi: 10.1016/j.dib.2019.104284 (PMC6702404; doi:10.1016/j.dib.2019.104284)
Supplement: Multimedia component 1 [file mmc1.zip › Supplementary File 1.tsv]

Gene_ID	Gene_Type	PMID_Count	OMIM_Type	OMIM_IDs	OMIM_Count	GWAS_Count_All	GWAS_Count_Filtered	Gene_Symbol	Gene_Description	Year_Min	Year_Max	Rank	Uniprot_Swissprot_IDs	Interpro_IDs	PFAM_IDs
7157	protein-coding	9243	phenotype, gene	114480, 114500, 114550, 137800, 151623, 191170, 202300, 259500, 260350, 260500, 607107, 614740, 618165	13	20	20	TP53	tumor protein p53	1976	2019	1	P04637	IPR011615,IPR010991,IPR012346,IPR008967,IPR013872,IPR002117	PF07710,PF00870,PF08563
7124	protein-coding	5627	phenotype, gene	157300, 191160, 600807, 611162	4	10	9	TNF	tumor necrosis factor	1984	2019	2	P01375	IPR002959,IPR006052,IPR006053,IPR008983,IPR021184	PF00229
1956	protein-coding	5287	gene, phenotype	131550, 211980, 616069	3	11	8	EGFR	epidermal growth factor receptor	1983	2019	3	P00533	IPR000719,IPR001245,IPR016245,IPR017441,IPR009030,IPR020635,IPR011009,IPR032778,IPR032675,IPR006212,IPR006211,IPR000494,IPR008266	PF01030,PF14843,PF00757,PF07714
7422	protein-coding	4403	gene, phenotype	192240, 603933	2	42	41	VEGFA	vascular endothelial growth factor A	1989	2019	4	P15692	IPR029034,IPR023581,IPR027928,IPR000072	PF00341,PF14554
3569	protein-coding	4307	phenotype, gene	108010, 147620, 148000, 222100, 266600, 604302	6	12	10	IL6	interleukin 6	1975	2019	5	P05231	IPR003574,IPR030473,IPR030474,IPR012351,IPR009079	PF00489
348	protein-coding	4238	phenotype, gene	104310, 107741, 269600, 603075, 606889, 611771, 617347	7	120	118	APOE	apolipoprotein E	1973	2019	6	P02649	IPR000074	PF01442
7040	protein-coding	4086	phenotype, gene	131300, 190180, 219700, 618213	4	9	9	TGFB1	transforming growth factor beta 1	1985	2019	7	P01137	IPR017948,IPR016319,IPR001111,IPR001839,IPR015615,IPR003939,IPR029034	PF00019,PF00688
4524	protein-coding	3423	phenotype, gene	181500, 188050, 236250, 601634, 607093	5	21	21	MTHFR	methylenetetrahydrofolate reductase	1994	2019	8	P42898	IPR004621,IPR029041,IPR003171	PF02219
2099	protein-coding	3084	phenotype, gene	114480, 133430, 157300, 608446, 615363	5	58	46	ESR1	estrogen receptor 1	1986	2019	9	P03372	IPR001628,IPR013088,IPR024178,IPR024736,IPR000536,IPR001723,IPR001292	PF00104,PF02159,PF00105,PF12743
207	protein-coding	3072	phenotype, gene	114480, 114500, 164730, 167000, 176920, 181500, 615109	7	6	6	AKT1	AKT serine/threonine kinase 1	1987	2019	10	P31749	IPR000719,IPR017892,IPR011009,IPR011993,IPR001849,IPR008271,IPR017441,IPR000961	PF00433,PF00069,PF00169
3091	protein-coding	2954	gene	603348	1	1	0	HIF1A	hypoxia inducible factor 1 subunit alpha	1990	2019	11	Q16665	IPR001321,IPR000014,IPR001610,IPR011598,IPR013655,IPR013767,IPR014887,IPR021537	PF00989,PF11413,PF08778,PF08447
4790	protein-coding	2928	gene, phenotype	164011, 616576	2	26	24	NFKB1	nuclear factor kappa B subunit 1	1989	2019	12	P19838	IPR011029,IPR011539,IPR000451,IPR032397,IPR002110,IPR013783,IPR008967,IPR000488,IPR002909,IPR030492,IPR020683,IPR030503,IPR014756	PF16179,PF12796,PF00554,PF00531
3586	protein-coding	2926	gene, phenotype	124092, 180300, 609423, 614395	4	23	21	IL10	interleukin 10	1975	2019	13	P22301	IPR012351,IPR020423,IPR000098,IPR009079,IPR020443	PF00726
672	protein-coding	2772	gene, phenotype	113705, 114480, 604370, 614320, 617883	5	3	3	BRCA1	BRCA1 DNA repair associated	1972	2019	14	P38398	IPR011364,IPR001841,IPR017907,IPR025994,IPR001357,IPR018957,IPR013083,IPR031099	PF00533,PF12820,PF00097
2064	protein-coding	2745	phenotype, gene	137800, 164870, 211980, 613659	4	8	8	ERBB2	erb-b2 receptor tyrosine kinase 2	1985	2019	15	P04626	IPR008266,IPR016245,IPR006211,IPR032778,IPR006212,IPR032675,IPR001245,IPR011009,IPR000719,IPR017441,IPR020635,IPR009030,IPR000494	PF00757,PF01030,PF14843,PF07714
4318	protein-coding	2677	gene, phenotype	120361, 613073	2	10	9	MMP9	matrix metallopeptidase 9	1989	2019	16	P14780	IPR021190,IPR013806,IPR028688,IPR018487,IPR021158,IPR024079,IPR018486,IPR002477,IPR000562,IPR000585,IPR001818,IPR006026	PF00040,PF01471,PF00413,PF00045
3123	protein-coding	2649	phenotype, gene	126200, 142857, 181000	3	127	121	HLA-DRB1	major histocompatibility complex, class II, DR beta 1	1981	2019	17	Q29974,P01911,Q9GIY3,P04229,P20039,Q30134,P01912,Q5Y7A7,Q95IE3,P13760,Q30167,Q9TQE0,P13761	IPR000353,IPR003597,IPR013783,IPR003006,IPR011162,IPR007110,IPR014745	PF07654,PF00969
3553	protein-coding	2645	phenotype, gene	137215, 147720	2	3	3	IL1B	interleukin 1 beta	1984	2018	18	P01584	IPR020877,IPR008996,IPR028142,IPR003502,IPR000975,IPR003294,IPR003296	PF00340,PF02394
6774	protein-coding	2525	gene, phenotype	102582, 147060, 615952	3	20	18	STAT3	signal transducer and activator of transcription 3	1987	2019	19	P40763	IPR008967,IPR012345,IPR013800,IPR011992,IPR001217,IPR015988,IPR013801,IPR013799,IPR000980	PF01017,PF02864,PF02865,PF00017
351	protein-coding	2507	phenotype, gene	104300, 104760, 605714	3	3	2	APP	amyloid beta precursor protein	1985	2019	20	P05067	IPR019745,IPR024329,IPR019744,IPR008154,IPR011178,IPR013803,IPR020901,IPR028866,IPR008155,IPR019543,IPR002223,IPR015849	PF03494,PF12925,PF12924,PF00014,PF02177,PF10515
1636	protein-coding	2503	gene, phenotype	106180, 267430, 612624, 614519	4	15	15	ACE	angiotensin I converting enzyme	1970	2019	21	P12821	IPR001548	PF01401
1499	protein-coding	2468	phenotype, gene	114500, 114550, 116806, 132600, 155255, 167000, 615075, 617572	8	13	12	CTNNB1	catenin beta 1	1993	2019	22	P35222	IPR000225,IPR011989,IPR013284,IPR016024	PF00514
1029	protein-coding	2254	phenotype, gene	155601, 155755, 600160, 606719	4	52	51	CDKN2A	cyclin dependent kinase inhibitor 2A	1993	2019	23	Q8N726,P42771	IPR010868,IPR020683	PF07392,
3845	protein-coding	2224	phenotype, gene	108010, 109800, 114480, 137215, 163200, 190070, 211980, 260350, 601626, 609942, 614470, 615278	12	5	3	KRAS	KRAS proto-oncogene, GTPase	1983	2019	24	P01116	IPR027417,IPR005225,IPR020849,IPR001806	PF00071
367	protein-coding	2224	phenotype, gene	176807, 300068, 300633, 312300, 313200, 313700	6	10	10	AR	androgen receptor	1988	2019	25	P10275	IPR013088,IPR001628,IPR000536,IPR001723,IPR001103	PF02166,PF00104,PF00105
5243	protein-coding	2202	phenotype, gene	120080, 171050, 612244	3	6	6	ABCB1	ATP binding cassette subfamily B member 1	1986	2019	26	P08183	IPR003593,IPR011527,IPR003439,IPR017871,IPR027417	PF00005,PF00664
7099	protein-coding	2200	gene	603030	1	15	14	TLR4	toll like receptor 4	1997	2019	27	O00206	IPR000483,IPR001611,IPR000157,IPR032675,IPR003591,IPR027168	PF13516,PF13855,PF01582
6532	protein-coding	2178	phenotype, gene	164230, 182138, 607834	3	1	1	SLC6A4	solute carrier family 6 member 4	1993	2019	28	P31645	IPR000175,IPR013086	PF00209,PF03491
3576	protein-coding	2127	gene	146930	1	1	1	CXCL8	C-X-C motif chemokine ligand 8	1987	2019	29	P10145	IPR028469,IPR001089,IPR018048,IPR001811	PF00048
5743	protein-coding	2125	gene	600262	1	3	1	PTGS2	prostaglandin-endoperoxide synthase 2	1973	2019	30	P35354	IPR029576,IPR019791,IPR010255,IPR000742	PF03098,PF00008
2944	protein-coding	2118	gene	138350	1	2	2	GSTM1	glutathione S-transferase mu 1	1984	2019	31	P09488	IPR010987,IPR004045,IPR003081,IPR004046,IPR012336	PF14497,PF02798
9370	protein-coding	2090	gene, phenotype	605441, 612556	2	13	11	ADIPOQ	adiponectin, C1Q and collagen domain containing	1995	2019	32	Q15848	IPR008983,IPR008160,IPR001073	PF00386,PF01391
5728	protein-coding	2081	phenotype, gene	158350, 176807, 601728, 605309, 607174, 613028	6	10	6	PTEN	phosphatase and tensin homolog	1995	2019	33	P60484	IPR029023,IPR017361,IPR000340,IPR003595,IPR016130,IPR029021,IPR000008,IPR014020	PF00782,PF10409
673	protein-coding	2070	phenotype, gene	115150, 163950, 164757, 211980, 613706, 613707	6	6	4	BRAF	B-Raf proto-oncogene, serine/threonine kinase	1988	2019	34	P15056	IPR001245,IPR000719,IPR029071,IPR011009,IPR002219,IPR003116,IPR017441,IPR020454,IPR008271	PF00130,PF07714,PF02196
5594	protein-coding	2042	gene	176948	1	4	4	MAPK1	mitogen-activated protein kinase 1	1991	2019	35	P28482	IPR011009,IPR017441,IPR008271,IPR003527,IPR000719,IPR008349	PF00069
1401	protein-coding	2025	gene	123260	1	23	19	CRP	C-reactive protein	1977	2019	36	P02741	IPR001759,IPR030476,IPR013320	PF00354
3106	protein-coding	1988	phenotype, gene	106300, 142830, 608579	3	102	97	HLA-B	major histocompatibility complex, class I, B	1975	2018	37	P30495,Q04826,Q29718,P30491,P30493,P30492,P18464,P30685,P18463,P30498,Q29940,P30466,P30462,Q95365,P30460,P30475,P30479,P30485,P18465,P30461,P10319,P03989,P30487,P30481,P30483,P30464,P30490,P30488,P30484,P30486,Q29836,Q31610,P30480,Q31612,P01889	IPR011161,IPR003006,IPR007110,IPR010579,IPR001039,IPR027648,IPR003597,IPR011162,IPR013783	PF06623,PF00129,PF07654
920	protein-coding	1975	gene, phenotype	186940, 613949	2	2	1	CD4	CD4 molecule	1984	2018	38	P01730	IPR008424,IPR013106,IPR015274,IPR003598,IPR013151,IPR007110,IPR013783,IPR003599,IPR000973,IPR021963	PF12104,PF00047,PF09191,PF05790
5468	protein-coding	1961	phenotype, gene	125853, 601487, 601665, 604367, 609338	5	37	30	PPARG	peroxisome proliferator activated receptor gamma	1992	2019	39	P37231	IPR001628,IPR000536,IPR003077,IPR022590,IPR001723,IPR013088,IPR003074	PF00104,PF00105,PF12577
4846	protein-coding	1951	phenotype, gene	104300, 145500, 163729, 189800, 601367	5	11	10	NOS3	nitric oxide synthase 3	1989	2019	40	P29474	IPR017938,IPR001433,IPR004030,IPR001709,IPR017927,IPR001094,IPR003097,IPR029039,IPR023173,IPR008254,IPR012144	PF02898,PF00258,PF00175,PF00667
627	protein-coding	1929	gene	113505	1	33	32	BDNF	brain derived neurotrophic factor	1990	2019	41	P23560	IPR029034,IPR020430,IPR020408,IPR002072,IPR019846	PF00243
4609	protein-coding	1893	phenotype, gene	113970, 190080	2	31	31	MYC	MYC proto-oncogene, bHLH transcription factor	1983	2019	42	P01106	IPR011598,IPR012682,IPR002418,IPR003327	PF01056,PF00010,PF02344
7421	protein-coding	1866	phenotype, gene	166710, 277440, 601769	3	6	6	VDR	vitamin D receptor	1988	2019	43	P11473	IPR013088,IPR000536,IPR001628,IPR001723,IPR000324	PF00105,PF00104
596	protein-coding	1860	gene	151430	1	30	24	BCL2	BCL2 apoptosis regulator	1979	2019	44	P10415	IPR020728,IPR004725,IPR020717,IPR020726,IPR026298,IPR003093,IPR020731,IPR002475,IPR013278	PF02180,PF00452
3458	protein-coding	1834	gene, phenotype	147570, 607948, 609135, 609423, 609532, 613254	6	8	7	IFNG	interferon gamma	1982	2018	45	P01579	IPR012351,IPR002069,IPR009079	PF00714
7852	protein-coding	1829	gene, phenotype	162643, 193670	2	10	7	CXCR4	C-X-C motif chemokine receptor 4	1988	2019	46	P61073	IPR001277,IPR033039,IPR022726,IPR017452,IPR000276,IPR000355	PF00001,PF12109
2475	protein-coding	1825	gene, phenotype	601231, 607341, 616638	3	8	7	MTOR	mechanistic target of rapamycin kinase	1994	2019	47	P42345	IPR026683,IPR011009,IPR024585,IPR003152,IPR009076,IPR011990,IPR011989,IPR018936,IPR000403,IPR003151,IPR016024,IPR014009	PF02259,PF02260,PF00454,PF11865,PF08771
999	protein-coding	1812	phenotype, gene	114480, 119580, 137215, 167000, 176807, 192090, 608089	7	8	7	CDH1	cadherin 1	1964	2019	48	P12830	IPR002126,IPR015919,IPR014868,IPR020894,IPR000233,IPR027397	PF08758,PF01049,PF00028
4193	protein-coding	1795	gene, phenotype	164785, 614401	2	2	2	MDM2	MDM2 proto-oncogene	1992	2019	49	Q00987	IPR028340,IPR003121,IPR001876,IPR013083,IPR001841,IPR015459,IPR016495	PF02201,PF13920,PF00641
1312	protein-coding	1788	gene, phenotype	116790, 167870, 181500	3	7	4	COMT	catechol-O-methyltransferase	1990	2019	50	P21964	IPR002935,IPR017128,IPR029063	PF01596
2952	protein-coding	1768	gene	600436	1	4	4	GSTT1	glutathione S-transferase theta 1	1991	2019	51	P30711	IPR004045,IPR004046,IPR010987,IPR012336	PF00043,PF13417
3479	protein-coding	1719	gene, phenotype	147440, 608747	2	14	12	IGF1	insulin like growth factor 1	1972	2019	52	P05019	IPR016179,IPR022341,IPR022350,IPR022352,IPR022353	PF00049
675	protein-coding	1704	phenotype, gene	114480, 155255, 176807, 194070, 600185, 605724, 612555, 613029, 613347	9	12	10	BRCA2	BRCA2 DNA repair associated	1975	2019	53	P51587	IPR015252,IPR015187,IPR012340,IPR015525,IPR002093,IPR015205,IPR015188	PF09103,PF09104,PF00634,PF09121,PF09169
4313	protein-coding	1698	gene, phenotype	120360, 259600	2	4	4	MMP2	matrix metallopeptidase 2	1988	2019	54	P08253	IPR006026,IPR021158,IPR021190,IPR000562,IPR018486,IPR028708,IPR000585,IPR001818,IPR024079,IPR002477,IPR013806,IPR018487	PF01471,PF00040,PF00413,PF00045
7015	protein-coding	1638	phenotype, gene	127550, 178500, 187270, 601626, 609135, 613989, 614742, 615134	8	69	66	TERT	telomerase reverse transcriptase	1989	2019	55	O14746	IPR000477,IPR021891,IPR003545	PF00078,PF12009
1026	protein-coding	1587	gene	116899	1	19	18	CDKN1A	cyclin dependent kinase inhibitor 1A	1993	2019	56	P38936	IPR003175,IPR029841	PF02234
6622	protein-coding	1578	phenotype, gene	127750, 163890, 168601, 605543	4	24	22	SNCA	synuclein alpha	1993	2019	57	P37840	IPR002460,IPR001058	PF01387
1080	protein-coding	1571	phenotype, gene	167800, 211400, 219700, 277180, 602421	5	7	7	CFTR	cystic fibrosis transmembrane conductance regulator	1989	2019	58	P13569	IPR009147,IPR027417,IPR003439,IPR017871,IPR011527,IPR003593,IPR025837	PF00005,PF14396,PF00664
3952	protein-coding	1570	gene, phenotype	164160, 614962	2	5	4	LEP	leptin	1976	2019	59	P41159	IPR012351,IPR000065,IPR009079	PF02024
4137	protein-coding	1518	gene, phenotype	157140, 168600, 172700, 260540, 600274, 601104	6	42	41	MAPT	microtubule associated protein tau	1975	2019	60	P10636	IPR002955,IPR027324,IPR001084	PF00418
2950	protein-coding	1503	gene	134660	1	1	1	GSTP1	glutathione S-transferase pi 1	1985	2019	61	P09211	IPR012336,IPR004046,IPR004045,IPR010987,IPR003082	PF02798,PF14497
1234	protein-coding	1498	gene, phenotype	601373, 609532, 610379, 612522	4	7	6	CCR5	C-C motif chemokine receptor 5 (gene/pseudogene)	1986	2019	62	P51681	IPR002240,IPR017452,IPR000276,IPR000355	PF00001
595	protein-coding	1465	gene, phenotype	168461, 193300, 254500	3	21	19	CCND1	cyclin D1	1984	2019	63	P24385	IPR004367,IPR015451,IPR006671,IPR013763	PF02984,PF00134
3717	protein-coding	1454	phenotype, gene	133100, 147796, 254450, 263300, 600880, 601626, 614521	7	22	19	JAK2	Janus kinase 2	1991	2019	64	O60674	IPR011993,IPR020635,IPR019748,IPR016251,IPR020693,IPR000719,IPR000299,IPR019749,IPR000980,IPR001245,IPR011009,IPR017441,IPR008266	PF00017,PF07714
3105	protein-coding	1453	gene, phenotype	142800, 608579	2	34	32	HLA-A	major histocompatibility complex, class I, A	1975	2019	65	P13746,P16188,P04439,P30450,P30456,P30453,P18462,P30457,P30459,P30447,P10314,P30443,Q09160,P30455,P05534P16189,P16190,P30512,P01892,P01891,P10316	IPR027648,IPR011162,IPR007110,IPR003597,IPR003006,IPR010579,IPR013783,IPR011161,IPR001039	PF00129,PF06623,PF07654
3119	protein-coding	1452	phenotype, gene	123400, 126200, 212750, 604305	4	130	124	HLA-DQB1	major histocompatibility complex, class II, DQ beta 1	1981	2018	66	P01920	IPR003597,IPR014745,IPR011162,IPR000353,IPR013783,IPR003006,IPR007110	PF07654,PF00969
2147	protein-coding	1383	gene, phenotype	176930, 188050, 601367, 613679, 614390	5	13	12	F2	coagulation factor II, thrombin	1962	2019	67	P00734	IPR009003,IPR001254,IPR003966,IPR013806,IPR001314,IPR018056,IPR018114,IPR017857,IPR000001,IPR000294,IPR018992,IPR033116	PF00594,PF09396,PF00089,PF00051
5970	protein-coding	1382	gene, phenotype	164014, 618287	2	5	4	RELA	RELA proto-oncogene, NF-kB subunit	1986	2019	68	Q04206	IPR032397,IPR013783,IPR030495,IPR011539,IPR008967,IPR030492,IPR000451,IPR014756,IPR002909	PF00554,PF16179
7097	protein-coding	1349	phenotype, gene	246300, 603028, 607948	3	0	0	TLR2	toll like receptor 2	1998	2018	69	O60603	IPR017241,IPR032675,IPR001611,IPR000157,IPR027185,IPR000483,IPR003591	PF01582,PF13855,PF01463
6347	protein-coding	1348	gene, phenotype	158105, 182940, 607948, 609423	4	10	9	CCL2	C-C motif chemokine ligand 2	1989	2019	70	P13500	IPR000827,IPR001811	PF00048
5595	protein-coding	1346	gene	601795	1	12	11	MAPK3	mitogen-activated protein kinase 3	1977	2019	71	P27361	IPR000719,IPR017441,IPR011009,IPR008349,IPR008271,IPR003527	PF00069
5290	protein-coding	1345	phenotype, gene	114480, 114500, 114550, 155500, 162900, 167000, 171834, 182000, 211980, 602501, 612918, 613089, 613659, 615108	14	2	2	PIK3CA	phosphatidylinositol-4,5-bisphosphate 3-kinase catalytic subunit alpha	1990	2019	72	P42336	IPR000008,IPR000403,IPR000341,IPR002420,IPR003113,IPR018936,IPR011009,IPR029071,IPR015433,IPR016024,IPR001263	PF00613,PF02192,PF00794,PF00792,PF00454
5054	protein-coding	1325	gene, phenotype	173360, 613329	2	4	3	SERPINE1	serpin family E member 1	1986	2019	73	P05121	IPR023796,IPR023795,IPR000215	PF00079
6714	protein-coding	1300	phenotype, gene	114500, 190090, 616937	3	4	3	SRC	SRC proto-oncogene, non-receptor tyrosine kinase	1983	2018	74	P12931	IPR017441,IPR001245,IPR000980,IPR000719,IPR011009,IPR008266,IPR020635,IPR001452	PF07714,PF00018,PF00017
1432	protein-coding	1281	gene	600289	1	1	1	MAPK14	mitogen-activated protein kinase 14	1976	2019	75	Q16539	IPR008352,IPR017441,IPR000719,IPR011009,IPR003527	PF00069
2153	protein-coding	1269	phenotype, gene	188055, 227400, 600880, 601367, 612309, 614389	6	20	18	F5	coagulation factor V	1981	2018	76	P12259	IPR008979,IPR029821,IPR033138,IPR008972,IPR000421,IPR011707,IPR024715	PF07732,PF00754
6387	protein-coding	1244	gene, phenotype	600835, 609423	2	19	14	CXCL12	C-X-C motif chemokine ligand 12	1995	2019	77	P48061	IPR001811,	PF00048,
4851	protein-coding	1227	phenotype, gene	109730, 190198, 616028	3	7	6	NOTCH1	notch receptor 1	1991	2019	78	P46531	IPR013032,IPR009030,IPR008297,IPR010660,IPR022362,IPR024600,IPR020683,IPR011656,IPR000742,IPR000800,IPR000152,IPR002110,IPR001881,IPR018097	PF11936,PF07645,PF06816,PF00066,PF12796,PF00008,PF07684,PF12661
3688	protein-coding	1214	gene	135630	1	2	0	ITGB1	integrin subunit beta 1	1987	2019	79	P05556	IPR027071,IPR002369,IPR002035,IPR014836,IPR032695,IPR012896,IPR016201,IPR013111,IPR015812	PF07974,PF00362,PF07965,PF08725
472	protein-coding	1194	phenotype, gene	114480, 208900, 607585	3	13	13	ATM	ATM serine/threonine kinase	1988	2019	80	Q13315	IPR021668,IPR018936,IPR015519,IPR016024,IPR014009,IPR011009,IPR003151,IPR000403,IPR003152	PF02259,PF02260,PF00454,PF11640
2932	protein-coding	1183	gene	605004	1	5	4	GSK3B	glycogen synthase kinase 3 beta	1975	2018	81	P49841	IPR008271,IPR000719,IPR017441,IPR011009	PF00069
332	protein-coding	1178	gene	603352	1	3	1	BIRC5	baculoviral IAP repeat containing 5	1994	2019	82	O15392	IPR001370	PF00653
5925	protein-coding	1169	phenotype, gene	109800, 180200, 182280, 259500, 614041	5	4	1	RB1	RB transcriptional corepressor 1	1981	2019	83	P06400	IPR028309,IPR013763,IPR033057,IPR015030,IPR002719,IPR024599,IPR002720	PF11934,PF01858,PF01857,PF08934
3383	protein-coding	1158	gene, phenotype	147840, 611162	2	10	9	ICAM1	intercellular adhesion molecule 1	1985	2018	84	P05362	IPR003599,IPR007110,IPR003987,IPR003988,IPR013768,IPR013783	PF03921
7515	protein-coding	1158	gene, phenotype	194360, 617633	2	1	1	XRCC1	X-ray repair cross complementing 1	1989	2019	85	P18887	IPR008979,IPR002706,IPR001357	PF01834,PF00533,PF16589
355	protein-coding	1150	gene, phenotype	134637, 601859	2	13	10	FAS	Fas cell surface death receptor	1989	2018	86	P25445	IPR000488,IPR001368,IPR011029,IPR008063,	PF00531,PF00020,
3565	protein-coding	1144	gene	147780	1	7	7	IL4	interleukin 4	1975	2018	87	P05112	IPR001325,IPR009079,IPR018096,IPR012351,IPR002354	PF00727
3725	protein-coding	1140	gene	165160	1	2	0	JUN	Jun proto-oncogene, AP-1 transcription factor subunit	1987	2018	88	P05412	IPR015558,IPR008917,IPR005643,IPR004827,IPR002112	PF03957,PF00170
1813	protein-coding	1140	gene	126450	1	25	22	DRD2	dopamine receptor D2	1988	2018	89	P14416	IPR017452,IPR000276,IPR000929,IPR001922	PF00001
3605	protein-coding	1140	gene	603149	1	1	0	IL17A	interleukin 17A	1993	2019	90	Q16552	IPR020440,IPR010345,IPR029034	PF06083
4780	protein-coding	1130	gene, phenotype	600492, 617744	2	1	1	NFE2L2	nuclear factor, erythroid 2 like 2	1994	2019	91	Q16236	IPR004826,IPR029845,IPR008917,IPR004827	PF03131
4233	protein-coding	1126	phenotype, gene	114550, 164860, 605074, 607278, 616705	5	11	8	MET	MET proto-oncogene, receptor tyrosine kinase	1985	2019	92	P08581	IPR000719,IPR020635,IPR016201,IPR013783,IPR008266,IPR011009,IPR016244,IPR017441,IPR001627,IPR001245,IPR014756,IPR015943,IPR002165,IPR002909	PF01403,PF07714,PF01833,PF01437
960	protein-coding	1122	gene, phenotype	107269, 609027	2	12	9	CD44	CD44 molecule (Indian blood group)	1988	2019	93	P16070	IPR016187,IPR001231,IPR016186,IPR000538	PF00193
23411	protein-coding	1122	gene	604479	1	4	3	SIRT1	sirtuin 1	1999	2019	94	Q96EB6	IPR026590,IPR029035,IPR003000,IPR026591	PF02146
2100	protein-coding	1113	gene, phenotype	601663, 618187	2	9	9	ESR2	estrogen receptor 2	1993	2019	95	Q92731	IPR028355,IPR001628,IPR024178,IPR001723,IPR000536,IPR021064,IPR013088	PF12497,PF00104,PF00105
836	protein-coding	1106	gene	600636	1	2	2	CASP3	caspase 3	1976	2019	96	P42574	IPR016129,IPR001309,IPR015917,IPR033139,IPR002138,IPR015470,IPR029030	PF00656
3690	protein-coding	1106	gene, phenotype	173470, 187800, 273800, 608446	4	10	6	ITGB3	integrin subunit beta 3	1987	2018	97	P05106	IPR002035,IPR016201,IPR002369,IPR012896,IPR015812,IPR027068,IPR014836,IPR013111,IPR032695	PF00362,PF07974,PF08725,PF07965
5444	protein-coding	1103	gene, phenotype	168820, 612633	2	5	4	PON1	paraoxonase 1	1984	2019	98	P27169	IPR011042,IPR008363,IPR002640	PF01731
2033	protein-coding	1103	phenotype, gene	114500, 180849, 602700, 613684, 618333	5	10	10	EP300	E1A binding protein p300	1992	2018	99	Q09472	IPR018359,IPR009110,IPR031162,IPR010303,IPR003101,IPR014744,IPR013178,IPR001487,IPR000433,IPR000197	PF06001,PF02172,PF00439,PF08214,PF02135,PF00569,PF09030
1493	protein-coding	1084	gene, phenotype	123890, 140300, 152700, 601388, 609755, 616100	6	28	26	CTLA4	cytotoxic T-lymphocyte associated protein 4	1988	2019	100	P16410	IPR008096,IPR007110,IPR013783,IPR003599,IPR013106	PF07686,
6667	protein-coding	1078	gene	189906	1	8	7	SP1	Sp1 transcription factor	1987	2019	101	P08047	IPR030450,IPR015880,IPR013087,IPR007087	PF13894,PF00096
5879	protein-coding	1078	gene, phenotype	602048, 617751	2	4	4	RAC1	Rac family small GTPase 1	1989	2019	102	P63000	IPR001806,IPR027417,IPR005225	PF00071
6647	protein-coding	1066	phenotype, gene	105400, 147450	2	1	1	SOD1	superoxide dismutase 1	1978	2019	103	P00441	IPR018152,IPR001424,IPR024134	PF00080
1543	protein-coding	1052	gene	108330	1	14	12	CYP1A1	cytochrome P450 family 1 subfamily A member 1	1980	2019	104	P04798	IPR017972,IPR001128,IPR008066,IPR002401	PF00067
7316	protein-coding	1049	gene	191340	1	1	1	UBC	ubiquitin C	1975	2018	105	P0CG48	IPR019956,IPR019954,IPR000626,IPR029071	PF00240
2908	protein-coding	1047	gene, phenotype	138040, 615962	2	5	4	NR3C1	nuclear receptor subfamily 3 group C member 1	1975	2019	106	P04150	IPR001409,IPR000536,IPR001723,IPR013088,IPR001628	PF00104,PF02155,PF00105
183	protein-coding	1034	gene, phenotype	106150, 145500, 267430	3	10	10	AGT	angiotensinogen	1968	2019	107	P01019	IPR023796,IPR023795,IPR000215,IPR000227	PF00079
142	protein-coding	1022	gene	173870	1	4	2	PARP1	poly(ADP-ribose) polymerase 1	1982	2019	108	P09874	IPR004102,IPR008893,IPR008288,IPR012317,IPR001357,IPR001510,IPR012982	PF02877,PF00644,PF05406,PF00533,PF00645,PF08063
3480	protein-coding	1021	gene, phenotype	147370, 270450	2	16	15	IGF1R	insulin like growth factor 1 receptor	1986	2019	109	P08069	IPR017441,IPR020635,IPR008266,IPR011009,IPR013783,IPR032675,IPR003961,IPR006211,IPR009030,IPR002011,IPR000719,IPR016246,IPR006212,IPR001245,IPR000494	PF00757,PF07714,PF01030
154	protein-coding	1010	gene, phenotype	109690, 600807, 601665	3	7	3	ADRB2	adrenoceptor beta 2	1975	2019	110	P07550	IPR002233,IPR017452,IPR000276,IPR000332	PF00001
3815	protein-coding	1006	phenotype, gene	154800, 164920, 172800, 273300, 601626, 606764	6	16	13	KIT	KIT proto-oncogene, receptor tyrosine kinase	1987	2019	111	P10721	IPR007110,IPR013151,IPR008266,IPR003598,IPR003599,IPR011009,IPR000719,IPR001245,IPR013783,IPR027263,IPR020635,IPR001824,IPR016243,IPR017441	PF00047,PF07714
3065	protein-coding	990	gene	601241	1	0	0	HDAC1	histone deacetylase 1	1994	2018	112	Q13547	IPR003084,IPR000286,IPR023801	PF00850
29126	protein-coding	987	gene	605402	1	4	3	CD274	CD274 molecule	1996	2019	113	Q9NZQ7	IPR013162,IPR007110,IPR013106,IPR003599,IPR013783	PF07686,PF08205
3320	protein-coding	981	gene	140571	1	1	0	HSP90AA1	heat shock protein 90 alpha family class A member 1	1988	2019	114	P07900	IPR020568,IPR001404,IPR020575,IPR003594,IPR019805	PF02518,PF00183
4879	protein-coding	974	gene	600295	1	14	14	NPPB	natriuretic peptide B	1989	2018	115	P16860	IPR030480,IPR002408,IPR000663	PF00212
581	protein-coding	974	gene	600040	1	3	2	BAX	BCL2 associated X, apoptosis regulator	1992	2019	116	Q07812	IPR026304,IPR020728,IPR020717,IPR002475,IPR020726,IPR026298,	PF00452,
1027	protein-coding	973	gene, phenotype	600778, 610755	2	4	4	CDKN1B	cyclin dependent kinase inhibitor 1B	1994	2019	117	P46527	IPR029843,IPR003175	PF02234
3162	protein-coding	971	gene, phenotype	141250, 606963, 614034	3	4	3	HMOX1	heme oxygenase 1	1988	2019	118	P09601	IPR016084,IPR018207,IPR016053,IPR002051	PF01126
3557	protein-coding	971	phenotype, gene	137215, 147679, 612628, 612852	4	12	10	IL1RN	interleukin 1 receptor antagonist	1990	2019	119	P18510	IPR003297,IPR000975,IPR020877,IPR027166,IPR008996	PF00340
1565	protein-coding	962	gene, phenotype	124030, 608902	2	5	5	CYP2D6	cytochrome P450 family 2 subfamily D member 6	1988	2019	120	P10635	IPR008069,IPR017972,IPR001128,IPR002401	PF00067
335	protein-coding	961	phenotype, gene	105200, 107680, 604091	3	34	32	APOA1	apolipoprotein A1	1972	2019	121	P02647	IPR000074	PF01442
5599	protein-coding	953	gene	601158	1	2	0	MAPK8	mitogen-activated protein kinase 8	1991	2018	122	P45983	IPR003527,IPR008271,IPR000719,IPR008351,IPR011009	PF00069
3146	protein-coding	951	gene	163905	1	8	5	HMGB1	high mobility group box 1	1986	2019	123	P09429	IPR031076,IPR017967,IPR009071	PF00505,PF09011
3606	protein-coding	949	gene	600953	1	4	4	IL18	interleukin 18	1991	2019	124	Q14116	IPR008996,IPR015529,IPR000975	PF00340
6696	protein-coding	943	gene	166490	1	8	7	SPP1	secreted phosphoprotein 1	1989	2018	125	P10451	IPR002038,IPR019841	PF00865
3107	protein-coding	942	gene, phenotype	142840, 177900, 609423	3	68	65	HLA-C	major histocompatibility complex, class I, C	1975	2018	126	P10321,Q9TNN7,P30505,Q07000,P30504,Q95604,P04222,P30501,Q29963,Q29865,P30508P30499,Q29960,P30510	IPR010579,IPR001039,IPR013783,IPR011162,IPR003597,IPR027648,IPR011161,IPR007110,IPR003006	PF00129,PF06623,PF07654
1557	protein-coding	935	gene, phenotype	124020, 609535	2	10	9	CYP2C19	cytochrome P450 family 2 subfamily C member 19	1987	2019	127	P33261	IPR002401,IPR017972,IPR001128	PF00067
4292	protein-coding	925	gene, phenotype	120436, 158320, 276300, 609310	4	3	3	MLH1	mutL homolog 1	1985	2019	128	P40692	IPR020568,IPR032189,IPR002099,IPR003594,IPR014762,IPR013507,IPR014721	PF13589,PF01119,PF16413
3791	protein-coding	925	gene, phenotype	191306, 602089	2	9	7	KDR	kinase insert domain receptor	1991	2018	129	P35968	IPR013151,IPR011009,IPR017441,IPR000719,IPR020635,IPR013783,IPR001245,IPR003598,IPR008266,IPR003599,IPR013098,IPR009136,IPR001824,IPR007110	PF00047,PF07679,PF07714,PF13927
3077	protein-coding	924	phenotype, gene	104300, 176100, 176200, 235200, 612635, 613609, 614193	7	48	45	HFE	homeostatic iron regulator	1977	2019	130	Q30201	IPR011162,IPR003597,IPR013783,IPR011161,IPR003006,IPR007110,IPR031092,,IPR001039,IPR027648	PF07654,PF00129,
857	protein-coding	918	gene, phenotype	601047, 606721, 612526, 615343	4	30	29	CAV1	caveolin 1	1992	2019	131	Q03135	IPR018361,IPR001612,IPR015504	PF01146
2146	protein-coding	918	phenotype, gene	277590, 601573	2	7	6	EZH2	enhancer of zeste 2 polycomb repressive complex 2 subunit	1996	2019	132	Q15910	IPR033467,IPR001214,IPR026489,IPR021654,IPR001005	PF11616,PF00856
387	protein-coding	915	gene	165390	1	12	10	RHOA	ras homolog family member A	1987	2019	133	P61586	IPR001806,IPR005225,IPR027417	PF00071
3552	protein-coding	908	gene	147760	1	5	4	IL1A	interleukin 1 alpha	1984	2018	134	P01583	IPR003295,IPR003294,IPR008996,IPR003502,IPR000975,IPR020877	PF00340,PF02394
185	protein-coding	894	gene, phenotype	106165, 145500, 267430	3	3	2	AGTR1	angiotensin II receptor type 1	1991	2019	135	P30556	IPR000248,IPR017452,IPR000276,IPR000190	PF00001
4312	protein-coding	892	gene, phenotype	120353, 226600, 606963	3	2	2	MMP1	matrix metallopeptidase 1	1986	2019	136	P03956	IPR002477,IPR021190,IPR016293,IPR024079,IPR018486,IPR021158,IPR001818,IPR018487,IPR006026,IPR000585	PF00045,PF01471,PF00413
50943	protein-coding	880	phenotype, gene	222100, 300292, 304790	3	1	1	FOXP3	forkhead box P3	1996	2018	137	Q9BZS1	IPR007087,IPR032354,IPR001766,IPR013087,IPR011991,IPR030456	PF16159,PF00250
64127	protein-coding	878	phenotype, gene	186580, 266600, 605956, 607507, 617321	5	20	19	NOD2	nucleotide binding oligomerization domain containing 2	1994	2019	138	Q9HC29	IPR011029,IPR001611,IPR027417,IPR001315,IPR032675,IPR007111	PF05729,PF13516,PF00619
5747	protein-coding	872	gene	600758	1	11	9	PTK2	protein tyrosine kinase 2	1993	2019	139	Q05397	IPR011009,IPR000299,IPR019749,IPR001245,IPR000719,IPR008266,IPR005189,IPR020635,IPR011993,IPR017441,IPR029071,IPR019748	PF03623,PF07714,PF00373
1559	protein-coding	871	phenotype, gene	122700, 601130	2	13	13	CYP2C9	cytochrome P450 family 2 subfamily C member 9	1986	2018	140	P11712	IPR001128,IPR002401,IPR017972	PF00067
7450	protein-coding	869	phenotype, gene	193400, 277480, 613160, 613554	4	10	8	VWF	von Willebrand factor	1982	2019	141	P04275	IPR002919,IPR014853,IPR006207,IPR012011,IPR001846,IPR032361,IPR002035,IPR001007	PF00093,PF00092,PF08742,PF01826,PF00094,PF16164
3630	protein-coding	868	phenotype, gene	125852, 176730, 606176, 613370, 616214	5	12	10	INS	insulin	1959	2018	142	P01308	IPR004825,IPR022352,IPR016179,IPR022353	PF00049
6648	protein-coding	860	gene, phenotype	147460, 612634	2	6	6	SOD2	superoxide dismutase 2	1975	2019	143	P04179	IPR019831,IPR019833,IPR019832,IPR001189	PF02777,PF00081
6772	protein-coding	849	gene, phenotype	600555, 613796, 614162, 614892	4	11	11	STAT1	signal transducer and activator of transcription 1	1992	2018	144	P42224	IPR013800,IPR013799,IPR015988,IPR001217,IPR022752,IPR012345,IPR011992,IPR008967,IPR013801,IPR000980	PF02865,PF01017,PF02864,PF12162,PF00017
5578	protein-coding	846	gene	176960	1	21	16	PRKCA	protein kinase C alpha	1985	2018	145	P17252	IPR017892,IPR008271,IPR014375,IPR000008,IPR011009,IPR002219,IPR017441,IPR000719,IPR020454,IPR000961	PF00168,PF00433,PF00130,PF00069
177	protein-coding	834	gene	600214	1	14	13	AGER	advanced glycosylation end-product specific receptor	1992	2019	146	Q15109	IPR007110,IPR013151,IPR013783,IPR013162,IPR003598,IPR003599,IPR003006	PF00047,PF08205,PF13895
120892	protein-coding	834	phenotype, gene	607060, 609007	2	23	20	LRRK2	leucine rich repeat kinase 2	2002	2019	147	Q5S007	IPR005225,IPR017986,IPR013684,IPR017441,IPR016024,IPR003591,IPR008271,IPR025875,IPR032171,IPR015943,IPR032675,IPR027417,IPR001611,IPR020859,IPR011009,IPR000719,IPR011989,IPR020683	PF16095,PF08477,PF13855,PF00069,PF12799
5979	protein-coding	828	phenotype, gene	142623, 155240, 162300, 164761, 171300, 171400, 209880	7	9	9	RET	ret proto-oncogene	1984	2018	148	P07949	IPR000719,IPR001245,IPR002126,IPR008266,IPR011009,IPR015919,IPR016249,IPR017441,IPR020635	PF00028,PF07714
1576	protein-coding	828	gene	124010	1	10	10	CYP3A4	cytochrome P450 family 3 subfamily A member 4	1985	2019	149	P08684	IPR017972,IPR002402,IPR008072,IPR001128	PF00067
841	protein-coding	824	phenotype, gene	114480, 114550, 211980, 601763, 607271	5	15	15	CASP8	caspase 8	1975	2019	150	Q14790	IPR002138,IPR001309,IPR029030,IPR016129,IPR001875,IPR033170,IPR033139,IPR015917,IPR011029	PF00656,PF01335
3135	protein-coding	823	gene, phenotype	142871, 600807	2	11	11	HLA-G	major histocompatibility complex, class I, G	1987	2018	151	P17693	IPR027648,IPR013783,IPR001039,IPR007110,IPR011162,IPR011161,IPR003597,IPR003006	PF07654,PF00129
2068	protein-coding	823	gene, phenotype	126340, 278730, 601675, 610756	4	1	1	ERCC2	ERCC excision repair 2, TFIIH core complex helicase subunit	1988	2019	152	P18074	IPR010643,IPR014013,IPR010614,IPR002464,IPR006555,IPR027417,IPR001945,IPR006554,IPR013020	PF13307,PF06777,PF06733
8743	protein-coding	817	gene	603598	1	7	5	TNFSF10	TNF superfamily member 10	1995	2019	153	P50591	IPR008983,IPR017355,,IPR021184,IPR006052	PF00229,
983	protein-coding	813	gene	116940	1	2	0	CDK1	cyclin dependent kinase 1	1977	2018	154	P06493	IPR017441,IPR011009,IPR008271,IPR000719	PF00069
51738	protein-coding	811	phenotype, gene	601665, 605353	2	1	1	GHRL	ghrelin and obestatin prepropeptide	1992	2018	155	Q9UBU3	IPR005441,IPR006737,IPR006738	PF04643,PF04644
1906	protein-coding	806	gene, phenotype	131240, 612798, 615706	3	9	6	EDN1	endothelin 1	1988	2018	156	P05305	IPR020475,IPR001928,IPR019764	PF00322
324	protein-coding	802	phenotype, gene	114500, 114550, 135290, 175100, 611731, 613659	6	7	5	APC	APC regulator of WNT signaling pathway	1986	2018	157	P25054	IPR009223,IPR000225,IPR009224,IPR009232,IPR009234,IPR009240,IPR026836,IPR032038,IPR011989,IPR016024,IPR026818,IPR026831	PF16689,PF05972,PF16630,PF05924,PF05937,PF16634,PF16629,PF05923,PF00514,PF11414,PF16635,PF05956,PF16636,PF16633
25	protein-coding	800	gene, phenotype	189980, 617602	2	5	2	ABL1	ABL proto-oncogene 1, non-receptor tyrosine kinase	1982	2019	158	P00519	IPR001245,IPR017441,IPR008266,IPR020635,IPR001452,IPR011009,IPR015015,IPR033221,IPR000980,IPR000719	PF00017,PF08919,PF00018,PF07714
1387	protein-coding	800	phenotype, gene	180849, 600140, 618332	3	11	7	CREBBP	CREB binding protein	1990	2018	159	Q92793	IPR031162,IPR010303,IPR013178,IPR003101,IPR014744,IPR018359,IPR009110,IPR000433,IPR001487,IPR000197	PF09030,PF00439,PF02135,PF06001,PF08214,PF00569,PF02172
6531	protein-coding	791	gene, phenotype	126455, 188890, 613135	3	2	2	SLC6A3	solute carrier family 6 member 3	1992	2019	160	Q01959	IPR002436,IPR000175	PF00209
3558	protein-coding	790	gene	147680	1	35	31	IL2	interleukin 2	1983	2019	161	P60568	IPR009079,IPR012351,IPR000779,IPR030477	PF00715
3117	protein-coding	785	gene, phenotype	146880, 212750	2	148	141	HLA-DQA1	major histocompatibility complex, class II, DQ alpha 1	1982	2019	162	P01909,P01906	IPR001003,IPR003006,IPR003597,IPR007110,IPR011162,IPR013783,IPR014745,IPR032431	PF07654,PF16196,PF00993
2885	protein-coding	782	gene	108355	1	4	3	GRB2	growth factor receptor bound protein 2	1977	2018	163	P62993	IPR000980,IPR001452	PF00017,PF00018
4088	protein-coding	781	gene, phenotype	603109, 613795	2	45	41	SMAD3	SMAD family member 3	1994	2019	164	P84022	IPR003619,IPR008984,IPR013019,IPR001132,IPR017855,IPR013790	PF03165,PF03166
338	protein-coding	778	gene, phenotype	107730, 144010, 615558	3	41	38	APOB	apolipoprotein B	1973	2019	165	P04114	IPR015819,IPR011030,IPR015817,IPR015818,IPR022176,IPR016024,IPR015816,IPR001747,IPR009454,IPR015255	PF12491,PF06448,PF01347,PF09172
8626	protein-coding	774	phenotype, gene	103285, 106260, 129400, 603273, 603543, 604292, 605289	7	22	20	TP63	tumor protein p63	1996	2018	166	Q9H3D4	IPR010991,IPR012346,IPR013761,IPR008967,IPR002117,IPR032645,IPR001660,IPR011615	PF07710,PF00870,PF07647
4582	protein-coding	771	gene, phenotype	158340, 174000	2	13	12	MUC1	mucin 1, cell surface associated	1984	2019	167	P15941	IPR000082,IPR023217	PF01390,
2247	protein-coding	768	gene	134920	1	8	7	FGF2	fibroblast growth factor 2	1986	2018	168	P09038	IPR028223,IPR002209,IPR028142,IPR008996	PF00167
4843	protein-coding	764	phenotype, gene	145500, 163730, 611162	3	10	9	NOS2	nitric oxide synthase 2	1993	2018	169	P35228	IPR029039,IPR001709,IPR003097,IPR001433,IPR023173,IPR017927,IPR017938,IPR001094,IPR008254,IPR004030	PF00258,PF02898,PF00175,PF00667
9429	protein-coding	763	phenotype, gene	138900, 603756, 614490	3	31	27	ABCG2	ATP binding cassette subfamily G member 2 (Junior blood group)	1996	2019	170	Q9UNQ0	IPR003439,IPR013525,IPR003593,IPR030256,IPR027417	PF01061,PF00005
3075	protein-coding	755	phenotype, gene	126700, 134370, 235400, 609814, 610698	5	32	31	CFH	complement factor H	1982	2018	171	P08603	IPR000436	PF00084
1017	protein-coding	755	gene	116953	1	7	7	CDK2	cyclin dependent kinase 2	1990	2018	172	P24941	IPR000719,IPR008271,IPR011009,IPR017441	PF00069
5071	protein-coding	753	phenotype, gene	167000, 211980, 600116, 602544	4	29	20	PRKN	parkin RBR E3 ubiquitin protein ligase	1997	2019	173	O60260	IPR031127,IPR003977,IPR029071,IPR002867,IPR000626	PF00240,PF01485,
2706	protein-coding	752	gene, phenotype	121011, 124500, 148210, 148350, 149200, 220290, 304400, 601544, 602540	9	1	0	GJB2	gap junction protein beta 2	1987	2019	174	P29033	IPR017990,IPR019570,IPR000500,IPR013092,IPR002268	PF00029
4436	protein-coding	751	phenotype, gene	120435, 158320, 276300, 609309	4	6	2	MSH2	mutS homolog 2	1985	2019	175	P43246	IPR007861,IPR007695,IPR032642,IPR027417,IPR000432,IPR007860,IPR011184,IPR007696	PF01624,PF05192,PF05190,PF05188,PF00488
4869	protein-coding	747	gene, phenotype	164040, 601626	2	1	1	NPM1	nucleophosmin 1	1986	2018	176	P06748	IPR004301,IPR032569,IPR024057	PF16276,PF03066
5621	protein-coding	744	phenotype, gene	123400, 137440, 176640, 245300, 600072, 603218, 606688	7	6	4	PRNP	prion protein	1986	2018	177	P04156	IPR000817,IPR025860,IPR022416	PF00377,PF11587
4153	protein-coding	744	gene, phenotype	154545, 614372	2	15	13	MBL2	mannose binding lectin 2	1988	2018	178	P11226	IPR016186,IPR016187,IPR018378,IPR001304,IPR008160	PF01391,PF00059
3043	protein-coding	737	phenotype, gene	140700, 141749, 141900, 603902, 603903, 604131, 611162, 613985, 617971, 617980	10	13	13	HBB	hemoglobin subunit beta	1961	2019	179	P68871	IPR000971,IPR002337,IPR012292,IPR009050	PF00042
1588	protein-coding	735	gene, phenotype	107910, 139300, 613546	3	23	19	CYP19A1	cytochrome P450 family 19 subfamily A member 1	1986	2019	180	P11511	IPR002401,IPR001128,IPR017972	PF00067
3265	protein-coding	733	phenotype, gene	109800, 137550, 162900, 163200, 188470, 190020, 218040	7	0	0	HRAS	HRas proto-oncogene, GTPase	1982	2019	181	P01112	IPR005225,IPR001806,IPR027417,IPR020849	PF00071
4288	protein-coding	732	gene	176741	1	4	1	MKI67	marker of proliferation Ki-67	1989	2019	182	P46013	IPR029334,IPR008984,IPR012568,IPR000253	PF08065,PF00498,PF15276
3949	protein-coding	731	phenotype, gene	143890, 606945	2	39	35	LDLR	low density lipoprotein receptor	1979	2019	183	P01130	IPR023415,IPR013032,IPR002172,IPR018097,IPR000033,IPR009030,IPR011042,IPR001881,IPR000152,IPR000742	PF00058,PF14670,PF07645,PF00057
1869	protein-coding	731	gene	189971	1	3	3	E2F1	E2F transcription factor 1	1992	2019	184	Q01094	IPR003316,IPR011991,IPR015633,IPR032198	PF02319,PF16421
3082	protein-coding	729	gene, phenotype	142409, 608265	2	11	11	HGF	hepatocyte growth factor	1988	2019	185	P14210	IPR003609,IPR001314,IPR001254,IPR000001,IPR027284,IPR009003,IPR024174,IPR013806,IPR018056	PF00089,PF00051,PF00024
7428	protein-coding	726	phenotype, gene	144700, 171300, 193300, 263400, 608537	5	0	0	VHL	von Hippel-Lindau tumor suppressor	1962	2019	186	P40337	IPR002714,IPR022772,IPR024048,IPR024053	PF01847
4000	protein-coding	725	phenotype, gene	115200, 150330, 151660, 176670, 181350, 212112, 248370, 275210, 605588, 610140, 613205, 616516	12	4	1	LMNA	lamin A/C	1986	2018	187	P02545	IPR001664,IPR018039,IPR001322	PF00932,PF00038
929	protein-coding	724	gene	158120	1	2	2	CD14	CD14 molecule	1988	2019	188	P08571	IPR016337,IPR001611,IPR032675
5663	protein-coding	721	gene, phenotype	104311, 172700, 600274, 607822, 613694, 613737	6	1	1	PSEN1	presenilin 1	1992	2019	189	P49768	IPR006639,IPR002031,IPR001108	PF01080
1457	protein-coding	714	gene, phenotype	115440, 617062	2	6	3	CSNK2A1	casein kinase 2 alpha 1	1985	2019	190	P68400	IPR017441,IPR008271,IPR011009,IPR000719	PF00069
4023	protein-coding	710	phenotype, gene	144250, 238600, 609708	3	60	57	LPL	lipoprotein lipase	1976	2019	191	P06858	IPR029058,IPR000734,IPR013818,IPR016272,IPR002330,IPR001024	PF00151,PF01477
5111	protein-coding	710	gene, phenotype	176740, 615919	2	0	0	PCNA	proliferating cell nuclear antigen	1987	2018	192	P12004	IPR022648,IPR000730,IPR022649,IPR022659	PF02747,PF00705
5241	protein-coding	709	phenotype, gene	264080, 607311	2	5	4	PGR	progesterone receptor	1983	2018	193	P06401	IPR000536,IPR001628,IPR000128,IPR001723,IPR013088	PF02161,PF00105,PF00104
5781	protein-coding	709	phenotype, gene	151100, 156250, 163950, 176876, 607785	5	20	20	PTPN11	protein tyrosine phosphatase non-receptor type 11	1992	2019	194	Q06124	IPR016130,IPR000387,IPR000242,IPR003595,IPR029021,IPR000980,IPR012152	PF00102,PF00017
1277	protein-coding	705	phenotype, gene	114000, 120150, 130060, 166200, 166210, 166220, 166710, 259420	8	4	4	COL1A1	collagen type I alpha 1 chain	1970	2019	195	P02452	IPR001007,IPR008160,IPR000885	PF00093,PF01391,PF01410
7132	protein-coding	703	phenotype, gene	142680, 191190, 614810	3	17	16	TNFRSF1A	TNF receptor superfamily member 1A	1976	2018	196	P19438	IPR001368,IPR011029,IPR020419,IPR000488	PF00531,PF00020
6934	protein-coding	703	phenotype, gene	125853, 602228	2	81	78	TCF7L2	transcription factor 7 like 2	1992	2019	197	Q9NQB0	IPR027397,IPR024940,IPR009071,IPR013558,IPR028773	PF00505,PF08347
79068	protein-coding	703	gene, phenotype	610966, 612460, 612938	3	102	96	FTO	FTO alpha-ketoglutarate dependent dioxygenase	1993	2019	198	Q9C0B1	IPR032868,IPR024366,IPR024367	PF12934,PF12933
5295	protein-coding	702	gene, phenotype	171833, 269880, 615214, 616005	4	17	12	PIK3R1	phosphoinositide-3-kinase regulatory subunit 1	1990	2018	199	P27986	IPR001720,IPR000980,IPR000198,IPR001452,IPR008936,IPR032498	PF00017,PF16454,PF00620
3958	protein-coding	701	gene	153619	1	4	4	LGALS3	galectin 3	1990	2019	200	P17931	IPR001079,IPR013320	PF00337
1950	protein-coding	698	gene, phenotype	131530, 611718	2	8	6	EGF	epidermal growth factor	1977	2019	201	P01133	IPR016317,IPR000033,IPR000152,IPR000742,IPR001881,IPR009030,IPR011042,IPR013032,IPR018097,IPR023413	PF07645,PF00008,PF00058,PF14670
19	protein-coding	698	phenotype, gene	143890, 205400, 600046, 604091	4	55	47	ABCA1	ATP binding cassette subfamily A member 1	1994	2019	202	O95477	IPR003439,IPR030365,IPR003593,IPR017871,IPR026082,IPR027417	PF00005,PF12698
4314	protein-coding	696	gene, phenotype	185250, 614466	2	8	8	MMP3	matrix metallopeptidase 3	1986	2018	203	P08254	IPR002477,IPR006026,IPR001818,IPR021190,IPR024079,IPR018486,IPR028700,IPR021158,IPR016293,IPR000585,IPR018487	PF01471,PF00413,PF00045
3309	protein-coding	694	gene	138120	1	0	0	HSPA5	heat shock protein family A (Hsp70) member 5	1986	2018	204	P11021	IPR029048,IPR013126,IPR029047,IPR018181	PF00012
6352	protein-coding	686	gene	187011	1	2	2	CCL5	C-C motif chemokine ligand 5	1988	2018	205	P13501	IPR030595,IPR000827,IPR001811	PF00048
2335	protein-coding	684	gene, phenotype	135600, 184255, 601894, 614101	4	12	11	FN1	fibronectin 1	1979	2019	206	P02751	IPR013806,IPR013783,IPR000083,IPR000562,IPR003961	PF00041,PF00040,PF00039
4089	protein-coding	683	phenotype, gene	139210, 174900, 175050, 260350, 600993	5	5	5	SMAD4	SMAD family member 4	1994	2018	207	Q13485	IPR003619,IPR017855,IPR013019,IPR008984,IPR001132,IPR013790	PF03166,PF03165
10	protein-coding	682	phenotype, gene	243400, 612182	2	20	17	NAT2	N-acetyltransferase 2	1989	2018	208	P11245	IPR001447	PF00797
10413	protein-coding	680	phenotype, gene	120433, 606608	2	11	10	YAP1	Yes associated protein 1	1995	2019	209	P46937	IPR001202	PF00397
2321	protein-coding	677	gene	165070	1	6	5	FLT1	fms related tyrosine kinase 1	1987	2018	210	P17948	IPR011009,IPR001824,IPR013151,IPR003598,IPR013783,IPR013098,IPR013106,IPR008266,IPR009135,IPR000719,IPR017441,IPR007110,IPR003599,IPR001245,IPR020635,IPR016243	PF00047,PF07679,PF13927,PF07714
861	protein-coding	676	gene, phenotype	151385, 601399, 601626	3	31	24	RUNX1	runt related transcription factor 1	1988	2019	211	Q01196	IPR000040,IPR008967,IPR012346,IPR013524,IPR013711,IPR016554,IPR027384	PF08504,PF00853
5133	protein-coding	676	phenotype, gene	126200, 600244, 605218	3	1	1	PDCD1	programmed cell death 1	1992	2019	212	Q15116	IPR003599,IPR007110,IPR013783,IPR013106	PF07686
54106	protein-coding	672	gene	605474	1	7	6	TLR9	toll like receptor 9	1998	2019	213	Q9NR96	IPR001611,IPR003591,IPR027181,IPR032675,IPR000157	PF13855,PF13516,PF01582
598	protein-coding	670	gene	600039	1	6	4	BCL2L1	BCL2 like 1	1993	2019	214	Q07817	IPR004725,IPR002475,IPR020731,IPR020726,IPR003093,IPR020728,IPR026298,IPR013279,IPR020717	PF00452,PF02180
1815	protein-coding	669	gene, phenotype	126452, 143465, 601696	3	1	1	DRD4	dopamine receptor D4	1988	2018	215	P21917	IPR000276,IPR002185,IPR017452,IPR000929	PF00001
867	protein-coding	668	gene, phenotype	165360, 607785, 613563	3	3	3	CBL	Cbl proto-oncogene	1968	2018	216	P22681	IPR001841,IPR003153,IPR024159,IPR014741,IPR024162,IPR009060,IPR011992,IPR000980,IPR013083,IPR014742,IPR017907,IPR015940	PF02762,PF02262,PF14447,PF00627,PF02761
3356	protein-coding	664	phenotype, gene	103780, 164230, 181500, 182135, 606788, 608516	6	10	6	HTR2A	5-hydroxytryptamine receptor 2A	1990	2018	217	P28223	IPR017452,IPR002231,IPR000276,IPR000455	PF00001
4982	protein-coding	664	phenotype, gene	239000, 602643	2	23	19	TNFRSF11B	TNF receptor superfamily member 11b	1994	2019	218	O00300	IPR000488,IPR001368,IPR017371,IPR011641,IPR022323,IPR011029	PF00531,PF00020
1577	protein-coding	661	phenotype, gene	145500, 605325	2	5	5	CYP3A5	cytochrome P450 family 3 subfamily A member 5	1989	2019	219	P20815	IPR001128,IPR008072,IPR017972,IPR002402	PF00067
3486	protein-coding	660	gene	146732	1	28	25	IGFBP3	insulin like growth factor binding protein 3	1988	2018	220	P17936	IPR012211,IPR017891,IPR022321,IPR000867,IPR009030,IPR000716,IPR009168	PF00219,PF00086
3308	protein-coding	658	gene	601113	1	9	8	HSPA4	heat shock protein family A (Hsp70) member 4	1992	2018	221	P34932	IPR029047,IPR018181,IPR029048,IPR013126	PF00012
54658	protein-coding	656	phenotype, gene	143500, 191740, 218800, 237900, 601816, 606785	6	19	18	UGT1A1	UDP glucuronosyltransferase family 1 member A1	1986	2019	222	P22309	IPR002213	PF00201
4282	protein-coding	653	gene, phenotype	153620, 604302	2	3	3	MIF	macrophage migration inhibitory factor	1985	2019	223	P14174	IPR019829,IPR001398,IPR014347	PF01187
2322	protein-coding	653	gene, phenotype	136351, 601626, 613065	3	9	8	FLT3	fms related tyrosine kinase 3	1991	2019	224	P36888	IPR030118,IPR020635,IPR008266,IPR011009,IPR000719,IPR013151,IPR013783,IPR017441,IPR001824,IPR001245,IPR007110	PF00047,PF07714
6790	protein-coding	651	gene	603072	1	1	1	AURKA	aurora kinase A	1997	2019	225	O14965	IPR000719,IPR030616,IPR017441,IPR008271,IPR011009,IPR030611	PF00069
2067	protein-coding	649	gene, phenotype	126380, 610758	2	5	5	ERCC1	ERCC excision repair 1, endonuclease non-catalytic subunit	1984	2019	226	P07992	IPR010994,IPR000445,IPR011335,IPR004579	PF03834,PF00633,PF14520
356	protein-coding	645	gene, phenotype	134638, 211980, 601859	3	13	11	FASLG	Fas ligand	1993	2018	227	P48023	IPR006052,IPR028326,IPR008983,IPR021184,IPR006053	PF00229,
5347	protein-coding	640	gene	602098	1	0	0	PLK1	polo like kinase 1	1993	2019	228	P53350	IPR017441,IPR011009,IPR000719,IPR000959,IPR008271	PF00659,PF00069
3934	protein-coding	639	gene	600181	1	0	0	LCN2	lipocalin 2	1992	2019	229	P80188	IPR012674,IPR003087,IPR011038,IPR002345,IPR022272,IPR000566	PF00061
4255	protein-coding	638	gene	156569	1	15	12	MGMT	O-6-methylguanine-DNA methyltransferase	1984	2018	230	P16455	IPR011991,IPR001497,IPR008332,IPR014048	PF02870,PF01035
5580	protein-coding	637	gene, phenotype	176977, 615559	2	5	4	PRKCD	protein kinase C delta	1985	2018	231	Q05655	IPR002219,IPR017892,IPR020454,IPR027436,IPR017441,IPR000961,IPR011009,IPR014376,IPR000719,IPR000008,IPR008271	PF00130,PF00433,PF00069
1071	protein-coding	634	gene, phenotype	118470, 143470	2	62	61	CETP	cholesteryl ester transfer protein	1986	2019	232	P11597	IPR017943,IPR017942,IPR001124,IPR017130,IPR032942,IPR017954	PF01273,PF02886
3417	protein-coding	631	phenotype, gene	137800, 147700	2	2	1	IDH1	isocitrate dehydrogenase (NADP(+)) 1, cytosolic	1968	2018	233	O75874	IPR004790,IPR024084,IPR019818	PF00180
3643	protein-coding	629	gene, phenotype	147670, 246200, 262190, 609968, 610549	5	27	21	INSR	insulin receptor	1976	2019	234	P06213	IPR017441,IPR020635,IPR013783,IPR016246,IPR011009,IPR003961,IPR009030,IPR000494,IPR032675,IPR001245,IPR008266,IPR006211,IPR006212,IPR000719,IPR002011	PF01030,PF00757,PF07714
1571	protein-coding	628	gene	124040	1	3	1	CYP2E1	cytochrome P450 family 2 subfamily E member 1	1986	2018	235	P05181	IPR001128,IPR002401,IPR017972,IPR008070	PF00067
7490	protein-coding	627	phenotype, gene	106210, 136680, 156240, 194070, 194072, 194080, 256370, 607102, 608978	9	9	8	WT1	WT1 transcription factor	1984	2018	236	P19544	IPR015880,IPR000976,IPR013087,IPR007087	PF02165,PF00096
2332	protein-coding	626	phenotype, gene	300623, 300624, 309550, 311360	4	2	2	FMR1	fragile X mental retardation 1	1982	2018	237	Q06787	IPR004087,IPR022034,IPR032196,IPR008395,IPR004088	PF12235,PF00013,PF05641,PF16098
4170	protein-coding	626	gene	159552	1	9	8	MCL1	MCL1 apoptosis regulator, BCL2 family member	1993	2019	238	Q07820	IPR020728,IPR026298,IPR002475,IPR020726,IPR020717,IPR013281	,PF00452
3481	protein-coding	624	phenotype, gene	130650, 147470, 180860, 194070, 616489	5	18	15	IGF2	insulin like growth factor 2	1978	2019	239	P01344	IPR022352,IPR022353,IPR013576,IPR016179,IPR022334,IPR022350	PF08365,PF00049
3953	protein-coding	624	gene, phenotype	601007, 614963	2	22	21	LEPR	leptin receptor	1995	2019	240	P48357	IPR013783,IPR010457,IPR003961,IPR015752,IPR007110,IPR003529,IPR003531	PF06328
7076	protein-coding	622	gene	305370	1	0	0	TIMP1	TIMP metallopeptidase inhibitor 1	1985	2018	241	P01033	IPR027465,IPR001134,IPR001820,IPR015611,IPR008993,IPR030490	PF00965
217	protein-coding	618	gene, phenotype	100650, 610251	2	40	38	ALDH2	aldehyde dehydrogenase 2 family member	1977	2019	242	P05091	IPR029510,IPR015590,IPR016163,IPR016161,IPR016162,IPR016160	PF00171
3064	protein-coding	618	phenotype, gene	143100, 613004, 617435	3	10	7	HTT	huntingtin	1992	2018	243	P42858	IPR000091,IPR016024,IPR011989,IPR024613,IPR028426	PF12372
998	protein-coding	616	gene, phenotype	116952, 616737	2	7	6	CDC42	cell division cycle 42	1989	2018	244	P60953	IPR027417,IPR001806,IPR005225	PF00071
5888	protein-coding	612	phenotype, gene	114480, 179617, 614508, 617244	4	0	0	RAD51	RAD51 recombinase	1993	2018	245	Q06609	IPR003593,IPR027417,IPR020587,IPR016467,IPR020588,IPR013632,IPR010995,IPR011941	PF08423,PF14520
3596	protein-coding	611	gene, phenotype	147683, 600807, 607154	3	21	19	IL13	interleukin 13	1992	2018	246	P35225	IPR001325,IPR020470,IPR018096,IPR012351,IPR009079	PF03487
238	protein-coding	611	gene, phenotype	105590, 613014	2	6	3	ALK	ALK receptor tyrosine kinase	1994	2019	247	Q9UM73	IPR026830,IPR008266,IPR020635,IPR002011,IPR017441,IPR002172,IPR011009,IPR000719,IPR013320,IPR001245,IPR000998	PF12810,PF07714,PF00629
650	protein-coding	609	gene, phenotype	112261, 112600, 235200, 617877	4	40	34	BMP2	bone morphogenetic protein 2	1988	2019	248	P12643	IPR002405,IPR001839,IPR017948,IPR015615,IPR029034,IPR001111	PF00019,PF00688
10891	protein-coding	608	gene	604517	1	19	11	PPARGC1A	PPARG coactivator 1 alpha	1976	2019	249	Q9UBK2	,IPR012677,IPR000504	,PF00076
1385	protein-coding	607	gene, phenotype	123810, 612160	2	5	5	CREB1	cAMP responsive element binding protein 1	1988	2019	250	P16220	IPR001630,IPR003102,IPR004827	PF02173,PF00170
4792	protein-coding	604	gene, phenotype	164008, 612132	2	12	12	NFKBIA	NFKB inhibitor alpha	1988	2018	251	P25963	IPR020683,IPR002110	PF00023,PF12796
7161	protein-coding	598	gene	601990	1	1	0	TP73	tumor protein p73	1997	2019	252	O15350	IPR001660,IPR012346,IPR002117,IPR011615,IPR013761,IPR010991,IPR032646,IPR008967	PF07647,PF00870,PF07710
2157	protein-coding	597	gene, phenotype	300841, 306700	2	3	3	F8	coagulation factor VIII	1979	2018	253	P00451	IPR008979,IPR011707,IPR008972,IPR001117,IPR011706,IPR014707,IPR000421,IPR033138,IPR024715	PF07732,PF00394,PF00754,PF07731
2152	protein-coding	597	gene	134390	1	4	2	F3	coagulation factor III, tissue factor	1979	2019	253	P13726	IPR015373,IPR013783,IPR016354,IPR001187,IPR030472,IPR003961	PF09294,PF01108
5566	protein-coding	596	gene, phenotype	601639, 615830	2	0	0	PRKACA	protein kinase cAMP-activated catalytic subunit alpha	1978	2018	255	P17612	IPR011009,IPR000961,IPR017441,IPR000719,IPR008271	PF00069
8878	protein-coding	592	phenotype, gene	167250, 601530, 616437, 617145, 617158	5	2	2	SQSTM1	sequestosome 1	1995	2019	256	Q13501	IPR009060,IPR015940,IPR000270,IPR000433	PF00569,PF00564,PF16577
7098	protein-coding	591	gene, phenotype	603029, 609423, 613002	3	1	0	TLR3	toll like receptor 3	1998	2018	257	O15455	IPR000483,IPR000157,IPR003591,IPR027173,IPR001611,IPR032675	PF01582,PF13855,PF13516,PF00560
3303	protein-coding	590	gene	140550	1	6	5	HSPA1A	heat shock protein family A (Hsp70) member 1A	1985	2019	258	P0DMV8	IPR018181,IPR029047,IPR029048,IPR013126	PF00012
3627	protein-coding	588	gene	147310	1	6	6	CXCL10	C-X-C motif chemokine ligand 10	1985	2019	259	P02778	IPR001811,IPR018048,IPR001089,IPR027220	PF00048
1786	protein-coding	588	gene, phenotype	126375, 604121, 614116	3	5	4	DNMT1	DNA methyltransferase 1	1988	2019	260	P26358	IPR017198,IPR001525,IPR022702,IPR029063,IPR031303,IPR018117,IPR002857,IPR010506,IPR001025	PF06464,PF02008,PF00145,PF01426,PF12047
8600	protein-coding	586	phenotype, gene	259710, 602642	2	18	15	TNFSF11	TNF superfamily member 11	1997	2019	261	O14788	IPR008983,IPR006052,IPR017355	PF00229
23435	protein-coding	585	gene, phenotype	605078, 612069	2	4	4	TARDBP	TAR DNA binding protein	1994	2018	262	Q13148	IPR012677,IPR000504	PF00076
7189	protein-coding	585	gene	602355	1	4	2	TRAF6	TNF receptor associated factor 6	1996	2019	263	Q9Y4K3	IPR013083,IPR008974,IPR012227,IPR013323,IPR027139,IPR001841,IPR001293,IPR017907,IPR002083	PF13923,PF02176
3312	protein-coding	583	gene	600816	1	3	3	HSPA8	heat shock protein family A (Hsp70) member 8	1987	2019	264	P11142	IPR029047,IPR029048,IPR018181,IPR013126	PF00012
60489	protein-coding	582	gene	607113	1	2	2	APOBEC3G	apolipoprotein B mRNA editing enzyme catalytic subunit 3G	1998	2019	265	Q9HC16	IPR002125,IPR013158,IPR016192,IPR016193	PF08210
4353	protein-coding	581	phenotype, gene	104300, 254600, 606989	3	6	5	MPO	myeloperoxidase	1985	2018	266	P05164	IPR019791,IPR029609,IPR010255	PF03098
3685	protein-coding	579	gene	193210	1	2	2	ITGAV	integrin subunit alpha V	1986	2018	267	P06756	IPR013517,IPR032695,IPR013519,IPR013649,IPR000413,IPR018184	PF01839,PF08441,PF00357
2260	protein-coding	579	phenotype, gene	101600, 123150, 136350, 147950, 166250, 190440, 613001, 615465	8	7	6	FGFR1	fibroblast growth factor receptor 1	1989	2018	268	P11362	IPR000719,IPR001245,IPR003598,IPR003599,IPR007110,IPR008266,IPR011009,IPR013098,IPR013151,IPR013783,IPR016248,IPR017441,IPR020635,IPR028174	PF07714,PF07679,PF00047
2263	protein-coding	579	phenotype, gene	101200, 101400, 101600, 123150, 123500, 123790, 149730, 176943, 207410, 609579, 613659, 614592	12	31	28	FGFR2	fibroblast growth factor receptor 2	1990	2019	269	P21802	IPR008266,IPR011009,IPR007110,IPR003598,IPR013098,IPR013783,IPR017441,IPR000719,IPR003599,IPR020635,IPR001245,IPR016248	PF07714,PF07679,PF13927
4204	protein-coding	577	gene, phenotype	300005, 300055, 300260, 300496, 300673, 312750	6	7	7	MECP2	methyl-CpG binding protein 2	1992	2018	270	P51608	IPR001739,IPR017353,IPR016177	PF01429
114548	protein-coding	577	phenotype, gene	120100, 148200, 191900, 606416, 607115, 617772	6	9	8	NLRP3	NLR family pyrin domain containing 3	1998	2019	271	Q96P20	IPR032675,IPR027417,IPR011029,IPR004020,IPR029495,IPR007111,IPR001611	PF13516,PF14484,PF05729,PF02758
3039	protein-coding	575	phenotype, gene	140700, 141800, 604131, 613978, 617973, 617981	6	5	5	HBA1	hemoglobin subunit alpha 1	1955	2019	272	P69905	IPR012292,IPR002339,IPR002338,IPR009050,IPR000971	PF00042
4968	protein-coding	575	phenotype, gene	144700, 601982	2	0	0	OGG1	8-oxoguanine DNA glycosylase	1996	2018	273	O15527	IPR012904,IPR011257,IPR004577,IPR023170,IPR003265	PF07934,PF00730
6331	protein-coding	573	phenotype, gene	113900, 272120, 600163, 601144, 601154, 603829, 603830, 608567, 614022	9	27	26	SCN5A	sodium voltage-gated channel alpha subunit 5	1992	2018	274	Q14524	IPR027359,IPR024583,IPR001696,IPR010526,IPR005821,IPR008053	PF00520,PF06512,PF11933
3757	protein-coding	573	gene, phenotype	152427, 609620, 613688	3	15	10	KCNH2	potassium voltage-gated channel subfamily H member 2	1994	2018	275	Q12809	IPR014710,IPR000595,IPR018490,IPR005821,IPR003967,IPR000700,IPR001610,IPR000014,IPR003938	PF00520,PF13426,PF00027
5591	protein-coding	572	gene, phenotype	600899, 615966	2	2	1	PRKDC	protein kinase, DNA-activated, catalytic subunit	1989	2018	276	P78527	IPR003151,IPR012582,IPR003152,IPR018936,IPR000403,IPR011009,IPR014009,IPR011989,IPR016024	PF08163,PF02260,PF02259,PF00454
5265	protein-coding	571	gene, phenotype	107400, 606963, 613490	3	23	20	SERPINA1	serpin family A member 1	1975	2018	277	P01009	IPR000215,IPR023796,IPR023795	PF00079
5894	protein-coding	570	gene, phenotype	164760, 611553, 611554, 615916	4	7	6	RAF1	Raf-1 proto-oncogene, serine/threonine kinase	1985	2019	278	P04049	IPR001245,IPR002219,IPR029071,IPR011009,IPR003116,IPR000719,IPR008271,IPR020454,IPR017441	PF00130,PF02196,PF07714
328	protein-coding	570	gene	107748	1	1	1	APEX1	apurinic/apyrimidinic endodeoxyribonuclease 1	1991	2018	279	P27695	IPR020847,IPR020848,IPR005135,IPR004808	PF03372
4049	protein-coding	566	gene, phenotype	153440, 607507, 608446, 610988	4	12	10	LTA	lymphotoxin alpha	1984	2019	280	P01374	IPR006052,IPR006053,IPR002960,IPR021184,IPR008983	PF00229
2534	protein-coding	564	gene	137025	1	16	13	FYN	FYN proto-oncogene, Src family tyrosine kinase	1975	2018	281	P06241	IPR000719,IPR008266,IPR017441,IPR011009,IPR020635,IPR001245,IPR000980,IPR001452	PF00017,PF00018,PF07714
2309	protein-coding	564	gene	602681	1	29	26	FOXO3	forkhead box O3	1997	2018	282	O43524	IPR032068,IPR030456,IPR032067,IPR011991,IPR001766	PF00250,PF16676,PF16675
3066	protein-coding	563	gene	605164	1	1	1	HDAC2	histone deacetylase 2	1996	2018	283	Q92769	IPR000286,IPR023801,IPR003084	PF00850
7431	protein-coding	562	phenotype, gene	116300, 193060	2	2	2	VIM	vimentin	1986	2019	284	P08670	IPR018039,IPR006821,IPR001664,IPR027699	PF00038,PF04732
718	protein-coding	561	gene, phenotype	120700, 611378, 612925, 613779	4	15	15	C3	complement C3	1970	2019	285	P01024	IPR011625,IPR009048,IPR011626,IPR019742,IPR018081,IPR018933,IPR001599,IPR000020,IPR001840,IPR002890,IPR019565,IPR001134,IPR008930,IPR008993	PF07703,PF01821,PF10569,PF07678,PF01835,PF00207,PF01759,PF07677
2697	protein-coding	559	phenotype, gene	104100, 121014, 164200, 186100, 218400, 241550, 257850, 600309, 617525	9	18	16	GJA1	gap junction protein alpha 1	1990	2018	286	P17302	IPR002261,IPR017990,IPR000500,IPR013092,IPR013124,IPR019570	PF00029,PF03508
958	protein-coding	557	gene, phenotype	109535, 606843	2	25	22	CD40	CD40 molecule	1985	2018	287	P25942	IPR020435,IPR001368	PF00020
3315	protein-coding	557	gene, phenotype	602195, 606595, 608634	3	5	3	HSPB1	heat shock protein family B (small) member 1	1986	2018	288	P04792	IPR008978,IPR002068,IPR031107,IPR001436	PF00011
5460	protein-coding	557	gene	164177	1	20	18	POU5F1	POU class 5 homeobox 1	1991	2019	289	Q01860	IPR010982,IPR015585,IPR000327,IPR009057,IPR013847,IPR017970,IPR001356	PF00157,PF00046
4128	protein-coding	556	phenotype, gene	300615, 309850	2	1	0	MAOA	monoamine oxidase A	1981	2018	290	P21397	IPR001613,IPR002937,IPR023753	PF01593
5465	protein-coding	556	gene	170998	1	5	4	PPARA	peroxisome proliferator activated receptor alpha	1993	2018	291	Q07869	IPR000536,IPR001723,IPR003076,IPR013088,IPR003074,IPR001628	PF00105,PF00104
4087	protein-coding	555	gene	601366	1	5	2	SMAD2	SMAD family member 2	1996	2019	292	Q15796	IPR013790,IPR001132,IPR017855,IPR013019,IPR003619,IPR008984	PF03165,PF03166
3667	protein-coding	552	phenotype, gene	125853, 147545	2	29	28	IRS1	insulin receptor substrate 1	1991	2018	293	P35568	IPR011993,IPR002404,IPR001849	PF00169,PF02174
7298	protein-coding	551	gene	188350	1	3	3	TYMS	thymidylate synthetase	1985	2018	294	P04818	IPR023451,IPR000398,IPR020940	PF00303
196	protein-coding	550	gene, phenotype	600253, 618345	2	25	18	AHR	aryl hydrocarbon receptor	1993	2018	295	P35869	IPR033348,IPR013655,IPR001610,IPR011598,IPR013767,IPR000014	PF08447,PF00989,PF00010
5371	protein-coding	549	gene	102578	1	9	8	PML	promyelocytic leukemia	1991	2019	296	P29590	IPR001841,IPR013083,IPR000315,IPR021978,IPR017907	PF12126,PF00643
1728	protein-coding	548	gene	125860	1	4	4	NQO1	NAD(P)H quinone dehydrogenase 1	1988	2018	297	P15559	IPR003680,IPR029039	PF02525
11200	protein-coding	547	phenotype, gene	114480, 176807, 259500, 604373, 609265	5	19	19	CHEK2	checkpoint kinase 2	1997	2019	298	O96017	IPR011009,IPR020636,IPR000719,IPR008271,IPR000253,IPR008984,IPR001245	PF00069,PF00498,PF07714,
7291	protein-coding	546	phenotype, gene	101400, 123100, 180750, 601622, 617746	5	20	17	TWIST1	twist family bHLH transcription factor 1	1981	2019	299	Q15672	IPR011598,IPR015789	PF00010
213	protein-coding	544	gene, phenotype	103600, 615999, 616000	3	4	4	ALB	albumin	1975	2019	300	P02768	IPR000264,IPR020858,IPR021177,IPR020857,IPR014760	PF00273
6513	protein-coding	543	gene, phenotype	138140, 601042, 606777, 608885, 612126, 614847	6	3	3	SLC2A1	solute carrier family 2 member 1	1985	2019	301	P11166	IPR003663,IPR005829,IPR002439,IPR005828,IPR020846	PF00083
5329	protein-coding	540	gene	173391	1	5	4	PLAUR	plasminogen activator, urokinase receptor	1986	2018	302	Q03405	IPR016054,IPR018363,IPR033084	PF00021
2308	protein-coding	540	gene, phenotype	136533, 268220	2	13	13	FOXO1	forkhead box O1	1993	2019	303	Q12778	IPR011991,IPR030456,IPR001766,IPR032067,IPR032068	PF16675,PF16676,PF00250
5328	protein-coding	538	phenotype, gene	104300, 191840, 601709	3	10	8	PLAU	plasminogen activator, urokinase	1967	2018	304	P00749	IPR000742,IPR018114,IPR001254,IPR000001,IPR001314,IPR033116,IPR013032,IPR018056,IPR009003,IPR013806	PF00089,PF00051
7412	protein-coding	536	gene	192225	1	5	4	VCAM1	vascular cell adhesion molecule 1	1989	2018	305	P19320	IPR003987,IPR008424,IPR003989,IPR013098,IPR003599,IPR007110,IPR013151,IPR003598,IPR013783,IPR013106	PF05790,PF07679,PF00047,PF13927
56729	protein-coding	536	phenotype, gene	125853, 605565	2	7	6	RETN	resistin	1993	2019	306	Q9HD89	IPR009714	PF06954
682	protein-coding	534	gene, phenotype	109480, 111380	2	2	1	BSG	basigin (Ok blood group)	1981	2018	307	P35613	IPR009151,IPR013783,IPR007110,IPR003599,IPR003598	PF13927
1586	protein-coding	534	phenotype, gene	202110, 609300	2	33	31	CYP17A1	cytochrome P450 family 17 subfamily A member 1	1982	2018	308	P05093	IPR002401,IPR017972,IPR033282,IPR001128	PF00067
331	protein-coding	533	gene, phenotype	300079, 300635, 308240	3	0	0	XIAP	X-linked inhibitor of apoptosis	1996	2019	309	P98170	IPR001370,IPR001841	PF13920,PF00653
3784	protein-coding	532	phenotype, gene	130650, 192500, 220400, 607542, 607554, 609621	6	50	41	KCNQ1	potassium voltage-gated channel subfamily Q member 1	1996	2019	310	P51787	IPR005821,IPR005827,IPR013821,IPR003937,IPR028325	PF00520,PF03520
3593	protein-coding	531	gene, phenotype	161561, 614890	2	29	25	IL12B	interleukin 12B	1990	2018	311	P29460	IPR013783,IPR003961,IPR015528,IPR019482,IPR003598,IPR007110,IPR003530	PF10420
6657	protein-coding	529	gene, phenotype	184429, 206900	2	5	4	SOX2	SRY-box 2	1994	2019	312	P48431	IPR009071,IPR032643,IPR022097	PF00505,PF12336
282617	protein-coding	527	gene, phenotype	607402, 609532	2	3	3	IFNL3	interferon lambda 3	2002	2019	313	Q8IZI9	IPR029177	PF15177
7341	protein-coding	521	gene, phenotype	601912, 613705	2	1	1	SUMO1	small ubiquitin like modifier 1	1996	2018	314	P63165	IPR000626,IPR022617,IPR029071	PF11976
3551	protein-coding	521	gene, phenotype	603258, 615592, 618204	3	0	0	IKBKB	inhibitor of nuclear factor kappa B kinase subunit beta	1996	2019	314	O14920	IPR011009,IPR022007,IPR008271,IPR029071,IPR001245,IPR000626,IPR000719	PF12179,PF00069
1019	protein-coding	520	gene, phenotype	123829, 609048	2	3	2	CDK4	cyclin dependent kinase 4	1987	2018	316	P11802	IPR008271,IPR011009,IPR000719,IPR017441	PF00069
4988	protein-coding	520	gene	600018	1	11	7	OPRM1	opioid receptor mu 1	1990	2018	317	P35372	IPR017452,IPR000105,IPR000276,IPR001418	PF00001,
1545	protein-coding	520	phenotype, gene	231300, 600975, 601771, 617315	4	5	5	CYP1B1	cytochrome P450 family 1 subfamily B member 1	1991	2018	318	Q16678	IPR017972,IPR002401,IPR001128,IPR032971	PF00067
26191	protein-coding	516	phenotype, gene	152700, 180300, 222100, 600716	4	52	47	PTPN22	protein tyrosine phosphatase non-receptor type 22	1992	2018	319	Q9Y2R2	IPR029021,IPR000242	PF00102
7276	protein-coding	513	phenotype, gene	105210, 115430, 145680, 176300	4	1	1	TTR	transthyretin	1956	2019	320	P02766	IPR023419,IPR023418,IPR023416,IPR030178,IPR000895	PF00576
8842	protein-coding	512	phenotype, gene	603786, 604365, 608051, 612095, 612657	5	9	4	PROM1	prominin 1	1994	2018	321	O43490	IPR008795	PF05478
2778	protein-coding	508	phenotype, gene	103580, 139320, 166350, 174800, 219080, 603233, 612462, 612463, 617686	9	14	13	GNAS	GNAS complex locus	1986	2018	322	Q5JWF2,P84996,P63092,O95467	IPR001019,,IPR011025,IPR000367,IPR027417,IPR009434	PF00503,,PF06390
7415	protein-coding	507	phenotype, gene	167320, 601023, 613954, 616687	4	2	1	VCP	valosin containing protein	1992	2018	323	P55072	IPR029067,IPR027417,IPR004201,IPR015415,IPR005938,IPR003960,IPR003593,IPR009010,IPR003959,IPR003338	PF00004,PF02933,PF02359,PF09336
7534	protein-coding	502	gene	601288	1	7	5	YWHAZ	tyrosine 3-monooxygenase/tryptophan 5-monooxygenase activation protein zeta	1992	2019	324	P63104	IPR023409,IPR023410,IPR000308	PF00244
7048	protein-coding	501	phenotype, gene	133239, 190182, 610168, 614331	4	15	12	TGFBR2	transforming growth factor beta receptor 2	1992	2018	325	P37173	IPR000333,IPR011009,IPR001245,IPR017441,IPR015013,IPR000719,IPR008271,IPR017194	PF07714,PF08917
60	protein-coding	499	gene, phenotype	102630, 243310, 607371	3	5	3	ACTB	actin beta	1978	2019	326	P60709	IPR004001,IPR004000,IPR020902	PF00022
959	protein-coding	499	gene, phenotype	300386, 308230	2	1	1	CD40LG	CD40 ligand	1992	2018	327	P29965	IPR003263,IPR021184,IPR008983,IPR006052	PF00229
1191	protein-coding	498	gene	185430	1	14	14	CLU	clusterin	1988	2018	328	P10909	IPR016014,IPR016015,IPR016016,IPR000753	PF01093
4323	protein-coding	498	phenotype, gene	277950, 600754	2	7	7	MMP14	matrix metallopeptidase 14	1993	2018	329	P50281	IPR021805,IPR024079,IPR018487,IPR028693,IPR000585,IPR021190,IPR021158,IPR016293,IPR018486,IPR006026,IPR001818,IPR002477	PF01471,PF00045,PF11857,PF00413
3932	protein-coding	497	gene, phenotype	153390, 615758	2	1	0	LCK	LCK proto-oncogene, Src family tyrosine kinase	1978	2018	330	P06239	IPR000980,IPR011009,IPR008266,IPR000719,IPR001245,IPR020635,IPR001452,IPR017441	PF00018,PF07714,PF00017
4893	protein-coding	497	phenotype, gene	114500, 137550, 162900, 163200, 164790, 188470, 249400, 613224, 614470	9	2	2	NRAS	NRAS proto-oncogene, GTPase	1983	2019	331	P01111	IPR005225,IPR001806,IPR020849,IPR027417	PF00071
1490	protein-coding	497	gene	121009	1	0	0	CCN2	cellular communication network factor 2	1991	2019	332	P29279	IPR017891,IPR000867,IPR012395,IPR001007,IPR009030,IPR006208,IPR006207,IPR000884	PF00093,PF00090,PF00007,PF00219
7430	protein-coding	496	gene	123900	1	4	4	EZR	ezrin	1975	2018	333	P15311	IPR019749,IPR008954,IPR019748,IPR011993,IPR014352,IPR018979,IPR011259,IPR018980,IPR019747,IPR029071,IPR000299,IPR000798,IPR011174	PF00769,PF00373,PF09380,PF09379
3559	protein-coding	494	gene, phenotype	147730, 601942, 606367	3	51	45	IL2RA	interleukin 2 receptor subunit alpha	1984	2018	334	P01589	IPR000436,IPR015486	PF00084
2261	protein-coding	494	phenotype, gene	100800, 109800, 114500, 134934, 146000, 149730, 162900, 187600, 187601, 273300, 602849, 603956, 610474, 612247, 616482	15	7	6	FGFR3	fibroblast growth factor receptor 3	1990	2018	335	P22607	IPR000719,IPR008266,IPR001245,IPR007110,IPR011009,IPR013098,IPR020635,IPR003598,IPR013783,IPR003599,IPR016248,IPR017441	PF07714,PF07679,PF13927
1471	protein-coding	493	phenotype, gene	105150, 604312, 611953	3	7	7	CST3	cystatin C	1982	2018	336	P01034	IPR027214,IPR000010,IPR018073	PF00031
729230	protein-coding	490	gene	601267	1	12	11	CCR2	C-C motif chemokine receptor 2	1988	2019	337	P41597	IPR000276,IPR000355,IPR017452,IPR002237	PF00001
648	protein-coding	490	gene	164831	1	1	1	BMI1	BMI1 proto-oncogene, polycomb ring finger	1993	2019	338	P35226	IPR032443,IPR017907,IPR013083,IPR001841	PF13923,PF16207
3689	protein-coding	488	phenotype, gene	116920, 600065	2	3	3	ITGB2	integrin subunit beta 2	1985	2018	339	P05107	IPR002035,IPR002369,IPR012896,IPR014836,IPR015439,IPR015812,IPR016201,IPR032695	PF07965,PF00362,PF08725
2034	protein-coding	487	gene, phenotype	603349, 611783	2	14	13	EPAS1	endothelial PAS domain protein 1	1996	2018	340	Q99814	IPR001610,IPR014887,IPR013767,IPR011598,IPR001067,IPR021537,IPR000014	PF00989,PF11413,PF14598,PF08778
6850	protein-coding	486	gene	600085	1	7	4	SYK	spleen associated tyrosine kinase	1987	2018	341	P43405	IPR000719,IPR011009,IPR017441,IPR000980,IPR023420,IPR001245,IPR020635,IPR012234,IPR008266	PF07714,PF00017
4297	protein-coding	485	gene, phenotype	159555, 605130	2	3	2	KMT2A	lysine methyltransferase 2A	1991	2019	342	Q03164	IPR003889,IPR019787,IPR001487,IPR003616,IPR002857,IPR011011,IPR016569,IPR001214,IPR013083,IPR001965,IPR003888	PF05965,PF00856,PF13771,PF02008,PF00628,PF05964
100507436	protein-coding	483	gene	600169	1	45	41	MICA	MHC class I polypeptide-related sequence A	1989	2019	343	Q29983	IPR011162,IPR013783,IPR011161,IPR001039,IPR003597,IPR007110	PF07654,PF00129
6464	protein-coding	483	gene	600560	1	3	3	SHC1	SHC adaptor protein 1	1992	2018	344	P29353	IPR000980,IPR006020,IPR011993,IPR006019,IPR029586	PF00017,PF00640
10135	protein-coding	481	gene	608764	1	0	0	NAMPT	nicotinamide phosphoribosyltransferase	1990	2018	345	P43490	IPR002638,IPR007229,IPR016471	PF04095
1111	protein-coding	479	gene	603078	1	2	1	CHEK1	checkpoint kinase 1	1996	2018	346	O14757	IPR017441,IPR011009,IPR008271,IPR000719	PF00069
302	protein-coding	477	gene	151740	1	6	2	ANXA2	annexin A2	1986	2018	347	P07355	IPR002389,IPR018252,IPR001464,IPR018502	PF00191
860	protein-coding	477	phenotype, gene	119600, 156510, 600211	3	22	16	RUNX2	runt related transcription factor 2	1993	2019	348	Q13950	IPR000040,IPR016554,IPR012346,IPR027384,IPR013524,IPR013711,IPR008967	PF00853,PF08504
811	protein-coding	476	gene, phenotype	109091, 187950, 254450	3	2	2	CALR	calreticulin	1988	2019	349	P27797	IPR009169,IPR001580,IPR018124,IPR013320,IPR009033	PF00262
6469	protein-coding	476	phenotype, gene	142945, 147250, 269160, 600725, 611638	5	8	7	SHH	sonic hedgehog signaling molecule	1993	2019	350	Q15465	IPR003586,IPR028992,IPR001767,IPR001657,IPR000320,IPR006141,IPR003587,IPR009045	PF01079,PF01085
545	protein-coding	476	phenotype, gene	210600, 601215, 614564	3	4	4	ATR	ATR serine/threonine kinase	1996	2018	351	Q13535	IPR003152,IPR018936,IPR003151,IPR000403,IPR012993,IPR021133,IPR016024,IPR011989,IPR011990,IPR014009,IPR011009	PF02259,PF00454,PF02260,PF08064
5430	protein-coding	475	gene	180660	1	8	8	POLR2A	RNA polymerase II subunit A	1972	2018	352	P24928	IPR006592,IPR007080,IPR007066,IPR000722	PF04997,PF04983,PF00623
1147	protein-coding	474	gene, phenotype	600664, 613630	2	5	5	CHUK	component of inhibitor of nuclear factor kappa B kinase complex	1993	2018	353	O15111	IPR017441,IPR000719,IPR011009,IPR008271,IPR022007	PF12179,PF00069
7057	protein-coding	472	gene	188060	1	2	2	THBS1	thrombospondin 1	1978	2018	354	P07996	IPR001007,IPR001881,IPR000884,IPR000742,IPR001791,IPR028974,IPR008859,IPR013032,IPR013320,IPR017897,IPR028499,IPR003367	PF00093,PF00090,PF05735,PF02412
2212	protein-coding	472	gene, phenotype	146790, 152700, 219700, 611162	4	30	27	FCGR2A	Fc fragment of IgG receptor IIa	1987	2018	355	P12318	IPR003599,IPR013783,IPR007110,IPR003598	PF13895
5156	protein-coding	472	gene, phenotype	173490, 606764, 607685	3	19	19	PDGFRA	platelet derived growth factor receptor alpha	1989	2018	356	P16234	IPR013098,IPR020635,IPR016243,IPR017441,IPR013783,IPR008266,IPR011009,IPR027290,IPR007110,IPR013151,IPR003599,IPR001824,IPR003598,IPR001245,IPR000719	PF07714,PF07679,PF00047
255738	protein-coding	472	phenotype, gene	603776, 607786	2	30	28	PCSK9	proprotein convertase subtilisin/kexin type 9	1999	2018	357	Q8NBP7	IPR009020,IPR015500,IPR010259,IPR000209	PF05922,PF00082
7517	protein-coding	471	phenotype, gene	114480, 600675, 613972	3	4	4	XRCC3	X-ray repair cross complementing 3	1976	2019	358	O43542	IPR027417,IPR016467,IPR020588,IPR013632	PF08423
8678	protein-coding	470	gene	604378	1	1	0	BECN1	beclin 1	1994	2019	359	Q14457	IPR032913,IPR029318,IPR007243	PF04111,PF15285
2065	protein-coding	469	phenotype, gene	133180, 190151, 607598	3	21	20	ERBB3	erb-b2 receptor tyrosine kinase 3	1989	2019	360	P21860	IPR006212,IPR006211,IPR001245,IPR016245,IPR000494,IPR000719,IPR009030,IPR032675,IPR032778,IPR011009	PF01030,PF00757,PF07714,PF14843
7329	protein-coding	469	gene	601661	1	3	2	UBE2I	ubiquitin conjugating enzyme E2 I	1996	2018	361	P63279	IPR016135,IPR027230,IPR023313,IPR000608	PF00179
5159	protein-coding	467	phenotype, gene	131440, 173410, 213600, 228550, 601812, 615007, 616592	7	6	5	PDGFRB	platelet derived growth factor receptor beta	1986	2018	362	P09619	IPR013783,IPR003599,IPR007110,IPR001824,IPR016243,IPR008266,IPR000719,IPR017441,IPR013151,IPR011009,IPR003598,IPR020635,IPR001245,IPR013098,IPR027288	PF13927,PF07679,PF00047,PF07714
3172	protein-coding	466	phenotype, gene	125850, 125853, 600281, 616026	4	25	22	HNF4A	hepatocyte nuclear factor 4 alpha	1991	2018	363	P41235	IPR003068,IPR000536,IPR013088,IPR001628,IPR000003,IPR001723	PF00105,PF00104
801	protein-coding	465	gene, phenotype	114180, 614916, 616247	3	1	0	CALM1	calmodulin 1	1983	2018	364	P62158	IPR018247,IPR011992,IPR002048	PF13499
5058	protein-coding	465	gene, phenotype	602590, 618158	2	3	2	PAK1	p21 (RAC1) activated kinase 1	1994	2018	365	Q13153	IPR017441,IPR000095,IPR011009,IPR000719,IPR008271	PF00069,PF00786
1994	protein-coding	465	gene	603466	1	1	1	ELAVL1	ELAV like RNA binding protein 1	1996	2019	366	Q15717	IPR002343,IPR006548,IPR012677,IPR000504	PF00076
3084	protein-coding	464	gene, phenotype	142445, 603013	2	34	22	NRG1	neuregulin 1	1992	2019	367	Q02297	IPR003598,IPR007110,IPR013032,IPR018250,IPR013098,IPR003599,IPR013783,IPR002154,IPR000742	PF07679,PF02158,PF00008,
6615	protein-coding	464	gene	604238	1	2	2	SNAI1	snail family transcriptional repressor 1	1999	2019	368	O95863	IPR007087,IPR013087,IPR015880	PF00096,PF13912
1544	protein-coding	463	gene	124060	1	15	14	CYP1A2	cytochrome P450 family 1 subfamily A member 2	1985	2019	369	P05177	IPR017972,IPR001128,IPR008066,IPR002401	PF00067
7046	protein-coding	463	phenotype, gene	132800, 190181, 609192	3	9	6	TGFBR1	transforming growth factor beta receptor 1	1992	2019	370	P36897	IPR003605,IPR000719,IPR008271,IPR000333,IPR017441,IPR000472,IPR011009	PF01064,PF08515,PF00069
4683	protein-coding	461	phenotype, gene	251260, 602667, 609135, 613065	4	1	1	NBN	nibrin	1994	2018	371	O60934	IPR016592,IPR008984,IPR032429,IPR013908,IPR001357,IPR000253	PF16508,PF00498,PF08599
7133	protein-coding	455	gene	191191	1	5	4	TNFRSF1B	TNF receptor superfamily member 1B	1990	2018	372	P20333	IPR020411,IPR001368	PF00020
4763	protein-coding	453	phenotype, gene	162200, 162210, 193520, 601321, 607785, 613113	6	8	7	NF1	neurofibromin 1	1989	2019	373	P21359	IPR011989,IPR016024,IPR001251,IPR008936,IPR001936,,IPR023152,IPR028553	PF00616,PF13716,
1803	protein-coding	452	gene	102720	1	15	15	DPP4	dipeptidyl peptidase 4	1990	2018	374	P27487	IPR001375,IPR002469,IPR029058,IPR002471	PF00326,PF00930
2547	protein-coding	451	gene	152690	1	5	5	XRCC6	X-ray repair cross complementing 6	1989	2018	375	P12956	IPR005160,IPR003034,IPR002035,IPR005161,IPR027388,IPR006165,IPR016194,IPR006164	PF02735,PF02037,PF03731,PF03730
2155	protein-coding	450	phenotype, gene	227500, 608446, 613878	3	7	7	F7	coagulation factor VII	1986	2018	376	P08709	IPR017857,IPR001881,IPR018097,IPR013032,IPR018114,IPR000742,IPR009003,IPR012224,IPR001314,IPR001254,IPR000294,IPR033190,IPR000152,IPR033116	PF00008,PF00089,PF00594
8454	protein-coding	448	gene	603134	1	3	2	CUL1	cullin 1	1996	2018	377	Q13616	IPR019559,IPR016157,IPR011991,IPR001373,IPR016158,IPR016159	PF00888,PF10557
5562	protein-coding	447	gene	602739	1	6	5	PRKAA1	protein kinase AMP-activated catalytic subunit alpha 1	1988	2018	378	Q13131	IPR011009,IPR017441,IPR000719,IPR028375,IPR032270,IPR008271	PF00069,PF16579
846	protein-coding	447	phenotype, gene	145980, 239200, 601198, 601199, 612899	5	13	10	CASR	calcium sensing receptor	1993	2018	379	P41180	IPR000337,IPR028082,IPR001828,IPR017979,IPR011500,IPR017978	PF07562,PF01094,PF00003
6927	protein-coding	445	phenotype, gene	125853, 142330, 142410, 144700, 222100, 600496, 612520	7	46	43	HNF1A	HNF1 homeobox A	1988	2018	380	P20823	IPR010982,IPR023219,IPR009057,IPR006899	PF04814
6256	protein-coding	445	gene	180245	1	13	9	RXRA	retinoid X receptor alpha	1990	2018	381	P19793	IPR013088,IPR001723,IPR001628,IPR021780,IPR000003,IPR000536	PF11825,PF00104,PF00105
10018	protein-coding	445	gene	603827	1	20	20	BCL2L11	BCL2 like 11	1996	2019	382	O43521	IPR014771,IPR015040,IPR017288	PF08945,PF06773
8074	protein-coding	445	phenotype, gene	193100, 605380, 617993	3	4	4	FGF23	fibroblast growth factor 23	2000	2018	383	Q9GZV9	IPR028142,IPR028304,IPR008996,IPR002209	PF00167
6280	protein-coding	444	gene	123886	1	4	4	S100A9	S100 calcium binding protein A9	1987	2019	384	P06702	IPR001751,IPR002048,IPR011992,IPR013787,IPR018247,IPR028475	PF01023
1050	protein-coding	444	gene, phenotype	116897, 601626	2	7	6	CEBPA	CCAAT enhancer binding protein alpha	1991	2018	385	P49715	IPR004827,IPR016468,IPR031106	PF07716
7321	protein-coding	444	gene	602961	1	2	2	UBE2D1	ubiquitin conjugating enzyme E2 D1	1994	2018	386	P51668	IPR016135,IPR000608,IPR023313	PF00179
3329	protein-coding	443	gene, phenotype	118190, 605280, 612233	3	4	3	HSPD1	heat shock protein family D (Hsp60) member 1	1988	2019	387	P10809	IPR001844,IPR018370,IPR027413,IPR002423,IPR027409	PF00118
6597	protein-coding	443	gene, phenotype	603254, 613325, 614609	3	17	16	SMARCA4	SWI/SNF related, matrix associated, actin dependent regulator of chromatin, subfamily a, member 4	1993	2018	388	P51532	IPR014012,IPR014978,IPR001487,IPR029295,IPR018359,IPR006576,IPR030100,IPR014001,IPR027417,IPR001650,IPR000330	PF00176,PF00271,PF00439,PF08880,PF07533,PF14619,PF07529
7186	protein-coding	443	gene	601895	1	0	0	TRAF2	TNF receptor associated factor 2	1994	2018	389	Q12933	IPR002083,IPR012227,IPR008974,IPR013083,IPR001293,IPR017907,IPR018957,IPR001841,IPR032070,IPR027133	PF00097,PF16673,PF02176
1756	protein-coding	441	phenotype, gene	300376, 300377, 302045, 310200	4	10	4	DMD	dystrophin	1986	2018	390	P11532	IPR015153,IPR015154,IPR011992,IPR008518,IPR000433	PF09069,PF05644,PF09068,PF00569
11186	protein-coding	441	gene	605082	1	3	3	RASSF1	Ras association domain family member 1	1999	2018	391	Q9NS23	IPR002219,IPR000159,IPR029071,IPR011524	PF00130,PF16517,,PF00788
1268	protein-coding	439	gene	114610	1	2	1	CNR1	cannabinoid receptor 1	1988	2019	392	P21554	IPR000810,IPR017452,IPR000276,IPR002230	PF00001
9021	protein-coding	439	gene	604176	1	3	2	SOCS3	suppressor of cytokine signaling 3	1997	2019	393	O14543	IPR001496,IPR000980,IPR028414	PF07525,PF00017
6502	protein-coding	438	gene	601436	1	2	2	SKP2	S-phase kinase associated protein 2	1995	2018	394	Q13309	IPR006553,IPR001810,IPR032675	PF12937,
5315	protein-coding	437	gene	179050	1	2	1	PKM	pyruvate kinase M1/2	1980	2019	395	P14618	IPR011037,IPR015795,IPR015813,IPR015793,IPR001697,IPR018209,IPR015806,IPR015794	PF02887,PF00224
7153	protein-coding	435	gene	126430	1	1	1	TOP2A	DNA topoisomerase II alpha	1981	2018	396	P11388	IPR003594,IPR028466,IPR006171,IPR001241,IPR002205,IPR013760,IPR012542,IPR013506,IPR013757,IPR001154,IPR031660,IPR013758,IPR013759,IPR014721,IPR018522,IPR020568,IPR024946	PF00521,PF16898,PF02518,PF01751,PF08070,PF00204
4615	protein-coding	435	phenotype, gene	153600, 602170, 612260	3	2	2	MYD88	MYD88 innate immune signal transduction adaptor	1996	2018	397	Q99836	IPR011029,IPR000488	PF00531
2022	protein-coding	434	gene, phenotype	131195, 187300	2	5	5	ENG	endoglin	1988	2019	398	P17813	IPR001507	PF00100
4316	protein-coding	433	gene	178990	1	6	6	MMP7	matrix metallopeptidase 7	1988	2019	399	P09237	IPR001818,IPR028707,IPR024079,IPR021190,IPR002477,IPR006026,IPR021158	PF00413,PF01471
2896	protein-coding	433	gene, phenotype	138945, 607485, 614706	3	6	5	GRN	granulin precursor	1990	2018	400	P28799	IPR000118	PF00396
2353	protein-coding	431	gene	164810	1	5	5	FOS	Fos proto-oncogene, AP-1 transcription factor subunit	1983	2018	401	P01100	IPR004827,IPR029816,IPR000837	PF00170,
6401	protein-coding	431	gene	131210	1	3	3	SELE	selectin E	1989	2018	402	P16581	IPR016187,IPR001304,IPR013032,IPR000436,IPR002396,IPR000742,IPR016186,IPR018378	PF00008,PF00059,PF00084
5478	protein-coding	430	gene	123840	1	2	2	PPIA	peptidylprolyl isomerase A	1987	2018	403	P62937	IPR002130,IPR024936,IPR020892,IPR029000	PF00160
7520	protein-coding	429	gene	194364	1	0	0	XRCC5	X-ray repair cross complementing 5	1989	2018	404	P13010	IPR002035,IPR005161,IPR005160,IPR024193,IPR016194,IPR006164,IPR014893	PF02735,PF08785,PF03731,PF03730
891	protein-coding	428	gene	123836	1	0	0	CCNB1	cyclin B1	1989	2018	405	P14635	IPR004367,IPR006671,IPR013763	PF00134,PF02984
3566	protein-coding	428	phenotype, gene	147050, 147781, 609423	3	10	7	IL4R	interleukin 4 receptor	1990	2019	406	P24394	IPR013783,IPR015319,IPR003531,IPR003961	PF09238
2688	protein-coding	427	gene, phenotype	139250, 173100, 262400, 262650, 612781	5	0	0	GH1	growth hormone 1	1969	2018	407	P01241	IPR012351,IPR009079,IPR018116,IPR001400	PF00103
9978	protein-coding	426	gene	603814	1	10	10	RBX1	ring-box 1	1999	2018	408	P62877	IPR024766,IPR013083,IPR001841	PF12678
796	protein-coding	425	gene	114130	1	2	2	CALCA	calcitonin related polypeptide alpha	1968	2018	409	P01258,P06881	IPR021117,IPR018360,IPR021118,IPR001693,IPR015476,IPR021116	PF00214
7424	protein-coding	425	gene, phenotype	601528, 615907	2	8	7	VEGFC	vascular endothelial growth factor C	1996	2019	410	P49767	IPR023581,IPR004153,IPR029034,IPR000072	PF00341,PF03128
8517	protein-coding	425	gene, phenotype	300248, 300291, 300301, 300584, 300636, 300640, 308300	7	1	1	IKBKG	inhibitor of nuclear factor kappa B kinase regulatory subunit gamma	1998	2018	411	Q9Y6K9	IPR021063,IPR032419	PF11577,PF16516
90865	protein-coding	425	gene	608678	1	16	14	IL33	interleukin 33	1999	2019	412	O95760	IPR026145	PF15095
613	protein-coding	424	gene, phenotype	151410, 608232, 613065	3	5	1	BCR	BCR activator of RhoGEF and GTPase	1982	2019	413	P11274	IPR015123,IPR000198,IPR000219,IPR011993,IPR008936,IPR001331,IPR001849,IPR000008	PF09036,PF00620,PF00621,PF00168
7077	protein-coding	424	gene	188825	1	10	8	TIMP2	TIMP metallopeptidase inhibitor 2	1989	2019	414	P16035	IPR030490,IPR027465,IPR001820,IPR001134,IPR008993,IPR015613	PF00965
1025	protein-coding	424	gene	603251	1	2	2	CDK9	cyclin dependent kinase 9	1994	2018	415	P50750	IPR011009,IPR008271,IPR000719,IPR017441	PF00069
11093	protein-coding	424	phenotype, gene	274150, 604134	2	14	12	ADAMTS13	ADAM metallopeptidase with thrombospondin type 1 motif 13	1996	2019	416	Q76LX8	IPR000859,IPR024079,IPR013273,IPR000884,IPR006586,IPR001590	PF13582,PF00090,PF01421
23405	protein-coding	423	phenotype, gene	138800, 180295, 601200, 606241, 618272	5	9	9	DICER1	dicer 1, ribonuclease III	1966	2019	417	Q9UPY3	IPR003100,IPR027417,IPR000999,IPR014001,IPR001650,IPR005034,IPR011545,IPR014720	PF00636,PF03368,PF00270,PF02170,PF00271
354	protein-coding	423	gene	176820	1	15	13	KLK3	kallikrein related peptidase 3	1986	2018	418	P07288	IPR033116,IPR018114,IPR009003,IPR001314,IPR001254	PF00089
1958	protein-coding	422	gene	128990	1	5	4	EGR1	early growth response 1	1975	2019	419	P18146	IPR021839,IPR013087,IPR007087,IPR021849,IPR015880	PF11928,PF11914
7052	protein-coding	421	gene	190196	1	1	1	TGM2	transglutaminase 2	1985	2019	420	P21980	IPR013783,IPR008958,IPR002931,IPR013808,IPR023608,IPR014756,IPR001102	PF00868,PF00927,PF01841
5294	protein-coding	421	gene	601232	1	19	18	PIK3CG	phosphatidylinositol-4,5-bisphosphate 3-kinase catalytic subunit gamma	1994	2018	421	P48736	IPR000008,IPR000341,IPR029071,IPR011009,IPR003113,IPR016024,IPR015433,IPR018936,IPR001263,IPR002420,IPR000403	PF00794,PF00454,PF00613,PF00792
3600	protein-coding	421	gene	600554	1	2	2	IL15	interleukin 15	1994	2018	421	P40933	IPR020466,IPR020439,IPR003443,IPR009079	PF02372
948	protein-coding	420	gene, phenotype	173510, 608404, 610938, 611162	4	15	12	CD36	CD36 molecule	1989	2019	423	P16671	IPR005428,IPR002159,IPR033076	PF01130
3014	protein-coding	420	gene	601772	1	1	1	H2AFX	H2A histone family member X	1989	2019	423	P16104	IPR032458,IPR002119,IPR032454,IPR007125,IPR009072	PF00125,PF16211
2214	protein-coding	419	gene, phenotype	146740, 615707	2	7	6	FCGR3A	Fc fragment of IgG receptor IIIa	1988	2018	425	P08637	IPR013783,IPR003599,IPR007110	PF13895
6794	protein-coding	419	phenotype, gene	175200, 260350, 273300, 602216	4	6	4	STK11	serine/threonine kinase 11	1989	2019	426	Q15831	IPR008271,IPR020636,IPR011009,IPR000719,IPR017441	PF00069
2316	protein-coding	418	gene, phenotype	300017, 300048, 300049, 300244, 300321, 304120, 305620, 309350, 311300, 314400	10	0	0	FLNA	filamin A	1978	2018	427	P21333	IPR028559,IPR014756,IPR001589,IPR001298,IPR013783,IPR017868,IPR001715	PF00307,PF00630
1051	protein-coding	418	gene	189965	1	4	4	CEBPB	CCAAT enhancer binding protein beta	1990	2018	428	P17676	IPR031106,IPR004827,IPR016468	PF07716
898	protein-coding	417	gene	123837	1	12	9	CCNE1	cyclin E1	1991	2018	429	P24864	IPR028858,IPR013763,IPR006671,IPR004367	PF02984,PF00134
7514	protein-coding	415	gene	602559	1	6	4	XPO1	exportin 1	1991	2018	430	O14980	IPR016024,IPR014877,IPR011989,IPR001494,IPR013598	PF08389,PF03810,PF08767
116519	protein-coding	414	phenotype, gene	144650, 145750, 606368	3	49	45	APOA5	apolipoprotein A5	2001	2019	431	Q6Q788	IPR000074	PF01442
4035	protein-coding	413	gene, phenotype	107770, 604093	2	26	24	LRP1	LDL receptor related protein 1	1988	2018	432	Q07954	IPR002172,IPR026823,IPR001881,IPR011042,IPR023415,IPR032485,IPR009030,IPR013032,IPR000033,IPR000152,IPR000742,IPR018097	PF00057,PF16472,PF00058,PF07645,PF12662,PF14670
285	protein-coding	412	gene	601922	1	10	8	ANGPT2	angiopoietin 2	1994	2019	433	O15123	IPR002181,IPR020837,IPR028844,IPR014716,IPR014715	PF00147
3673	protein-coding	411	gene, phenotype	192974, 614200	2	2	1	ITGA2	integrin subunit alpha 2	1985	2018	434	P17301	IPR000413,IPR013517,IPR002035,IPR018184,IPR032695,IPR013519,IPR013649	PF00092,PF08441,PF01839
5914	protein-coding	411	gene, phenotype	180240, 612376	2	0	0	RARA	retinoic acid receptor alpha	1987	2019	435	P10276	IPR001723,IPR013088,IPR001628,IPR000536,IPR003078	PF00105,PF00104
652	protein-coding	411	gene, phenotype	112262, 600625, 607932	3	21	17	BMP4	bone morphogenetic protein 4	1988	2019	436	P12644	IPR017948,IPR001111,IPR015615,IPR001839,IPR029034	PF00688,PF00019
6093	protein-coding	411	gene	601702	1	2	0	ROCK1	Rho associated coiled-coil containing protein kinase 1	1990	2019	437	Q13464	IPR011009,IPR011993,IPR015008,IPR029876,IPR000719,IPR001849,IPR017441,IPR008271,IPR002219,IPR020684,IPR000961	PF08912,PF00069
3956	protein-coding	408	gene	150570	1	1	0	LGALS1	galectin 1	1986	2018	438	P09382	IPR013320,IPR001079	PF00337
4904	protein-coding	408	gene	154030	1	0	0	YBX1	Y-box binding protein 1	1988	2019	439	P67809	IPR012340,IPR002059,IPR019844,IPR011129	PF00313
1030	protein-coding	408	gene	600431	1	63	63	CDKN2B	cyclin dependent kinase inhibitor 2B	1994	2018	440	P42772	IPR020683
2305	protein-coding	407	gene	602341	1	1	1	FOXM1	forkhead box M1	1994	2019	441	Q08050	IPR011991,IPR030456,IPR018122,IPR001766	PF00250
8945	protein-coding	407	gene	603482	1	5	4	BTRC	beta-transducin repeat containing E3 ubiquitin protein ligase	1996	2019	442	Q9Y297	IPR021977,IPR019775,IPR001810,IPR015943,IPR020472,IPR017986,IPR001680	PF00400,PF12125,PF12937
30835	protein-coding	406	gene, phenotype	604672, 607948, 609423, 614371	4	3	2	CD209	CD209 molecule	1992	2019	443	Q9NNX6	IPR018378,IPR016186,IPR016187,IPR001304	PF00059,
2244	protein-coding	405	gene, phenotype	134830, 202400, 616004	3	9	8	FGB	fibrinogen beta chain	1972	2019	444	P02675	IPR002181,IPR012290,IPR014715,IPR014716,IPR020837	PF08702,PF00147
4548	protein-coding	405	gene, phenotype	156570, 250940, 601634	3	1	1	MTR	5-methyltetrahydrofolate-homocysteine methyltransferase	1990	2019	445	Q99707	IPR003759,IPR000489,IPR004223,IPR003726,IPR011822,IPR006158,IPR011005	PF02965,PF02310,PF02574,PF02607,PF00809
22943	protein-coding	405	gene	605189	1	11	10	DKK1	dickkopf WNT signaling pathway inhibitor 1	1999	2019	446	O94907	IPR006796	PF04706
5604	protein-coding	404	phenotype, gene	163950, 176872, 615279	3	5	5	MAP2K1	mitogen-activated protein kinase kinase 1	1992	2019	447	Q02750	IPR008271,IPR017441,IPR011009,IPR000719	PF00069
10273	protein-coding	404	gene, phenotype	607207, 615768, 618093	3	0	0	STUB1	STIP1 homology and U-box containing protein 1	1998	2018	448	Q9UNE7	IPR019734,IPR003613,IPR013083,IPR011990,IPR013026	PF04564,PF12895
842	protein-coding	403	gene	602234	1	4	4	CASP9	caspase 9	1976	2018	449	P55211	IPR033139,IPR016129,IPR011029,IPR029030,IPR015917,IPR002138,IPR001309,IPR033171,IPR001315,IPR017350	PF00619,PF00656
2784	protein-coding	403	gene, phenotype	139130, 145500, 617024	3	4	3	GNB3	G protein subunit beta 3	1990	2018	450	P16520	IPR019775,IPR020472,IPR017986,IPR001632,IPR016346,IPR015943,IPR001680	PF00400
3674	protein-coding	402	phenotype, gene	187800, 273800, 607759	3	3	2	ITGA2B	integrin subunit alpha 2b	1986	2018	451	P08514	IPR032695,IPR013519,IPR013649,IPR018184,IPR000413,IPR013517	PF08441,PF01839,PF00357
6868	protein-coding	399	gene, phenotype	603639, 614328	2	2	0	ADAM17	ADAM metallopeptidase domain 17	1996	2018	452	P78536	IPR024079,IPR001590,IPR001762,IPR002870,IPR032029	PF16698,PF01562,PF13688,PF00200
11315	protein-coding	399	gene, phenotype	602533, 606324	2	10	10	PARK7	Parkinsonism associated deglycase	1997	2019	453	Q99497	IPR029062,IPR006287,IPR002818	PF01965
57817	protein-coding	399	gene, phenotype	606464, 613313	2	3	2	HAMP	hepcidin antimicrobial peptide	2000	2018	454	P81172	IPR010500	PF06446
5300	protein-coding	398	gene	601052	1	3	3	PIN1	peptidylprolyl cis/trans isomerase, NIMA-interacting 1	1996	2018	455	Q13526	IPR023058,IPR000297,IPR001202	PF00397,PF00639
2078	protein-coding	396	gene	165080	1	21	15	ERG	ETS transcription factor ERG	1987	2019	456	P11308	IPR013761,IPR000418,IPR011991,IPR003118	PF00178,PF02198
10673	protein-coding	396	gene	603969	1	6	5	TNFSF13B	TNF superfamily member 13b	1999	2018	457	Q9Y275	IPR006052,,IPR008983	PF00229,
345	protein-coding	395	gene, phenotype	107720, 614028	2	30	29	APOC3	apolipoprotein C3	1973	2018	458	P02656	IPR008403	PF05778
2056	protein-coding	395	gene, phenotype	133170, 612623, 617907, 617911	4	7	5	EPO	erythropoietin	1984	2018	459	P01588	IPR009079,IPR003013,IPR012351,IPR001323,IPR019767	PF00758
2521	protein-coding	395	gene, phenotype	137070, 608030, 614782	3	0	0	FUS	FUS RNA binding protein	1990	2018	460	P35637	IPR000504,IPR012677,IPR001876	PF00641,PF00076
23586	protein-coding	395	gene, phenotype	609631, 616298	2	7	3	DDX58	DExD/H-box helicase 58	2000	2019	461	O95786	IPR014001,IPR011029,IPR031964,IPR027417,IPR001650,IPR011545,IPR021673	PF00271,PF16739,PF00270,PF11648
5027	protein-coding	394	gene	602566	1	2	1	P2RX7	purinergic receptor P2X 7	1994	2019	462	Q99572	IPR001429,IPR003050,IPR027309	PF00864
79001	protein-coding	394	phenotype, gene	122700, 607473, 608547	3	5	5	VKORC1	vitamin K epoxide reductase complex subunit 1	1996	2018	463	Q9BQB6	IPR012932	PF07884
8841	protein-coding	394	gene	605166	1	0	0	HDAC3	histone deacetylase 3	1997	2018	464	O15379	IPR003084,IPR000286,IPR023801	PF00850
3678	protein-coding	393	gene	135620	1	1	1	ITGA5	integrin subunit alpha 5	1986	2018	465	P08648	IPR013519,IPR000413,IPR013517,IPR032695,IPR018184,IPR013649	PF01839,PF08441
3592	protein-coding	392	gene	161560	1	21	19	IL12A	interleukin 12A	1976	2018	466	P29459	IPR009079,IPR012351,IPR004281	PF03039
4627	protein-coding	392	phenotype, gene	155100, 160775, 603622	3	12	10	MYH9	myosin heavy chain 9	1977	2019	467	P35579	IPR027401,IPR016137,IPR000048,IPR004009,IPR001609,IPR002928,IPR027417	PF02736,PF01576,PF00063
6935	protein-coding	392	gene, phenotype	189909, 609141, 613270	3	3	2	ZEB1	zinc finger E-box binding homeobox 1	1991	2019	468	P37275	IPR015880,IPR007087,IPR009057,IPR008598,IPR013087,IPR001356	PF05605,PF12874,PF00046
6500	protein-coding	392	gene	601434	1	2	2	SKP1	S-phase kinase associated protein 1	1995	2019	469	P63208	IPR001232,IPR016897,IPR016073,IPR011333,IPR016072	PF03931,PF01466
6403	protein-coding	390	gene	173610	1	11	9	SELP	selectin P	1989	2019	470	P16109	IPR016186,IPR013032,IPR002396,IPR000742,IPR018378,IPR016187,IPR001304,IPR000436	PF00059,PF00084
4691	protein-coding	389	gene	164035	1	5	4	NCL	nucleolin	1988	2018	471	P19338	IPR012677,IPR003954,IPR000504	PF00076
9212	protein-coding	388	gene	604970	1	1	1	AURKB	aurora kinase B	1998	2018	472	Q96GD4	IPR017441,IPR011009,IPR030616,IPR008271,IPR028772,IPR000719	PF00069
3456	protein-coding	387	gene	147640	1	1	0	IFNB1	interferon beta 1	1980	2018	473	P01574	IPR000471,IPR012351,IPR009079,IPR015588	PF00143
5579	protein-coding	387	gene	176970	1	14	9	PRKCB	protein kinase C beta	1986	2018	474	P05771	IPR000719,IPR017892,IPR000961,IPR008271,IPR002219,IPR017441,IPR020454,IPR014375,IPR000008,IPR011009	PF00130,PF00168,PF00069,PF00433
4160	protein-coding	386	gene, phenotype	155541, 601665	2	50	46	MC4R	melanocortin 4 receptor	1993	2019	475	P32245	IPR000276,IPR001908,IPR017452,IPR000155,IPR001671	PF00001
3661	protein-coding	386	gene, phenotype	603734, 616532	2	2	2	IRF3	interferon regulatory factor 3	1995	2019	476	Q14653	IPR011991,IPR008984,IPR019817,IPR019471,IPR017855,IPR001346	PF00605,PF10401
1977	protein-coding	385	gene, phenotype	133440, 615091	2	7	4	EIF4E	eukaryotic translation initiation factor 4E	1987	2018	477	P06730	IPR019770,IPR023398,IPR001040	PF01652
7139	protein-coding	384	phenotype, gene	115195, 191045, 601494, 612422	4	2	1	TNNT2	troponin T2, cardiac type	1984	2018	478	P45379	IPR001978,IPR027707	PF00992
3570	protein-coding	384	gene, phenotype	147880, 614689, 614752	3	39	35	IL6R	interleukin 6 receptor	1988	2018	479	P08887	IPR003599,IPR007110,IPR003961,IPR013151,IPR003530,IPR003598,IPR013783,IPR015321	PF09240,PF00047
7128	protein-coding	383	gene, phenotype	191163, 616744	2	40	36	TNFAIP3	TNF alpha induced protein 3	1990	2018	480	P21580	IPR033478,IPR003323,IPR002653	PF01754,PF02338
7249	protein-coding	383	gene, phenotype	191092, 606690, 607341, 613254	4	2	0	TSC2	TSC complex subunit 2	1991	2019	481	P49815	IPR000331,IPR003913,IPR024584,IPR018515,IPR016024,IPR011989	PF02145,PF03542,PF11864
1788	protein-coding	383	phenotype, gene	601626, 602769, 615879	3	18	17	DNMT3A	DNA methyltransferase 3 alpha	1995	2019	482	Q9Y6K1	IPR029063,IPR025766,IPR000313,,IPR030487,IPR018117,IPR001525	PF00855,PF00145,
5777	protein-coding	382	gene	176883	1	3	2	PTPN6	protein tyrosine phosphatase non-receptor type 6	1981	2018	483	P29350	IPR000242,IPR000387,IPR029021,IPR016130,IPR000980,IPR012152,IPR003595	PF00017,PF00102
3115	protein-coding	382	gene	142858	1	37	35	HLA-DPB1	major histocompatibility complex, class II, DP beta 1	1983	2018	484	P04440	IPR007110,IPR011162,IPR013783,IPR003006,IPR000353,IPR003597,IPR014745	PF00969,PF07654
6285	protein-coding	382	gene	176990	1	5	3	S100B	S100 calcium binding protein B	1984	2018	485	P04271	IPR011992,IPR002048,IPR013787,IPR018247,IPR001751,IPR028481	PF00036,PF01023
4067	protein-coding	382	gene	165120	1	8	8	LYN	LYN proto-oncogene, Src family tyrosine kinase	1987	2018	486	P07948	IPR017441,IPR011009,IPR008266,IPR020635,IPR001452,IPR001245,IPR000719,IPR000980	PF00018,PF07714,PF00017
5335	protein-coding	382	gene	172420	1	7	7	PLCG1	phospholipase C gamma 1	1988	2018	487	P19174	IPR002048,IPR001452,IPR001711,IPR018247,IPR000008,IPR001849,IPR001192,IPR011992,IPR028380,IPR000980,IPR011993,IPR016279,IPR000909,IPR017946	PF00387,PF00168,PF00018,PF00388,PF00017
5340	protein-coding	380	gene, phenotype	173350, 217090	2	17	16	PLG	plasminogen	1967	2018	488	P00747	IPR018114,IPR033116,IPR018056,IPR000001,IPR023317,IPR001254,IPR001314,IPR009003,IPR013806,IPR003609	PF00024,PF00051,PF00089
2629	protein-coding	379	phenotype, gene	127750, 168600, 230800, 230900, 231000, 231005, 606463, 608013	8	9	9	GBA	glucosylceramidase beta	1981	2018	489	P04062	IPR001139,IPR033452,IPR013780,IPR017853,IPR013781,IPR033453	PF17189,PF02055
1116	protein-coding	379	phenotype, gene	181500, 601525, 611960	3	6	5	CHI3L1	chitinase 3 like 1	1990	2019	490	P36222	IPR011583,IPR017853,IPR029070,IPR013781,IPR001223,IPR028538	PF00704
2200	protein-coding	378	phenotype, gene	102370, 129600, 134797, 154700, 184900, 604308, 608328, 614185, 616914	9	14	12	FBN1	fibrillin 1	1986	2019	491	P35555	IPR013032,IPR011398,IPR018097,IPR009030,IPR000742,IPR000152,IPR017878,IPR026823,IPR001881	PF07645,PF12662,PF14670,PF00683
4210	protein-coding	378	phenotype, gene	134610, 249100, 608107	3	1	1	MEFV	MEFV innate immuity regulator, pyrin	1997	2019	492	O15553	IPR003879,IPR000315,IPR003877,IPR006574,IPR013320,IPR001870,IPR004020,IPR011029	PF13765,PF00622,PF00643,PF02758
567	protein-coding	377	phenotype, gene	105200, 109700, 241600	3	0	0	B2M	beta-2-microglobulin	1973	2018	493	P61769	IPR013783,IPR007110,IPR003597,IPR015707,IPR003006	PF07654
8651	protein-coding	377	gene	603597	1	15	14	SOCS1	suppressor of cytokine signaling 1	1995	2018	494	O15524	IPR001496,IPR028411,IPR000980	PF00017,PF07525
1814	protein-coding	376	gene, phenotype	126451, 181500, 190300	3	3	1	DRD3	dopamine receptor D3	1988	2018	495	P35462	IPR000929,IPR017452,IPR001620,IPR000276	PF00001
847	protein-coding	375	gene, phenotype	115500, 614097	2	3	3	CAT	catalase	1961	2019	496	P04040	IPR011614,IPR002226,IPR010582,IPR024708,IPR018028,IPR024711,IPR020835	PF00199,PF06628
2149	protein-coding	375	gene	187930	1	7	6	F2R	coagulation factor II thrombin receptor	1991	2018	497	P25116	IPR017452,IPR000935,IPR003912,IPR000276	PF00001
55294	protein-coding	375	gene	606278	1	3	3	FBXW7	F-box and WD repeat domain containing 7	1994	2018	498	Q969H0	IPR020472,IPR017986,IPR001810,IPR015943,IPR019775,IPR001680	PF12937,PF00400
2597	protein-coding	374	gene	138400	1	1	1	GAPDH	glyceraldehyde-3-phosphate dehydrogenase	1967	2018	499	P04406	IPR020829,IPR020830,IPR020831,IPR016040,IPR006424,IPR020828	PF02800,PF00044
7322	protein-coding	373	gene	602962	1	2	2	UBE2D2	ubiquitin conjugating enzyme E2 D2	1994	2018	500	P62837	IPR000608,IPR016135,IPR023313	PF00179
5515	protein-coding	372	gene, phenotype	176915, 618354	2	1	1	PPP2CA	protein phosphatase 2 catalytic subunit alpha	1985	2019	501	P67775	IPR004843,IPR029052,IPR006186	PF00149
2956	protein-coding	372	phenotype, gene	276300, 600678, 608089, 614350	4	6	5	MSH6	mutS homolog 6	1989	2018	502	P52701	IPR000313,IPR007860,IPR000432,IPR007695,IPR007861,IPR027417,IPR007696,IPR016151	PF00855,PF00488,PF05190,PF01624,PF05188,PF05192
3767	protein-coding	372	phenotype, gene	125853, 600937, 601820, 606176, 610582, 616329	6	17	16	KCNJ11	potassium voltage-gated channel subfamily J member 11	1995	2018	503	Q14654	IPR014756,IPR003279,IPR013518,IPR016449	PF01007
4613	protein-coding	371	phenotype, gene	164280, 164840	2	5	5	MYCN	MYCN proto-oncogene, bHLH transcription factor	1983	2018	504	P04198	IPR012682,IPR011598,IPR002418	PF00010,PF01056
3620	protein-coding	371	gene	147435	1	2	2	IDO1	indoleamine 2,3-dioxygenase 1	1988	2018	505	P14902	IPR000898	PF01231
125	protein-coding	370	gene, phenotype	103720, 103780	2	25	20	ADH1B	alcohol dehydrogenase 1B (class I), beta polypeptide	1976	2018	506	P00325	IPR013154,IPR002328,IPR013149,IPR011032,IPR016040,IPR020843,IPR002085	PF00107,PF08240
9314	protein-coding	370	gene	602253	1	15	10	KLF4	Kruppel like factor 4	1996	2019	507	O43474	IPR013087,IPR007087,IPR015880	PF00096
203228	protein-coding	370	phenotype, gene	105550, 614260	2	9	9	C9orf72	C9orf72-SMCR8 complex subunit	2000	2018	508	Q96LT7	IPR027819	PF15019
2625	protein-coding	368	gene, phenotype	131320, 146255	2	44	38	GATA3	GATA binding protein 3	1991	2019	509	P23771	IPR000679,IPR029521,IPR013088,IPR016374	PF00320
6198	protein-coding	368	gene	608938	1	6	5	RPS6KB1	ribosomal protein S6 kinase B1	1991	2018	509	P23443	IPR017892,IPR017441,IPR008271,IPR011009,IPR000719,IPR016238,IPR000961	PF00069,PF00433
58	protein-coding	366	gene, phenotype	102610, 161800, 255310, 616852	4	0	0	ACTA1	actin alpha 1, skeletal muscle	1976	2018	511	P68133	IPR004001,IPR020902,IPR004000	PF00022
23621	protein-coding	366	gene	604252	1	3	3	BACE1	beta-secretase 1	1995	2019	512	P56817	IPR033121,IPR009120,IPR021109,IPR001969,IPR009119,IPR001461	PF00026
7295	protein-coding	365	gene	187700	1	3	2	TXN	thioredoxin	1988	2018	513	P10599	IPR012336,IPR017937,IPR005746,IPR013766	PF00085
6908	protein-coding	365	phenotype, gene	168600, 600075, 607136	3	1	1	TBP	TATA-box binding protein	1988	2018	513	P20226	IPR000814,IPR012295,IPR030491,IPR011989	PF00352
5624	protein-coding	364	phenotype, gene	176860, 612283, 612304	3	5	4	PROC	protein C, inactivator of coagulation factors Va and VIIIa	1976	2018	515	P04070	IPR017857,IPR013032,IPR000152,IPR033116,IPR018114,IPR018097,IPR012224,IPR001314,IPR001881,IPR000294,IPR009003,IPR001254,IPR000742	PF00089,PF00594,PF00008,PF14670
2052	protein-coding	364	gene, phenotype	132810, 607748	2	1	0	EPHX1	epoxide hydrolase 1	1985	2018	516	P07099	IPR000639,IPR010497,IPR016292,IPR029058	PF06441
5610	protein-coding	364	gene	176871	1	3	2	EIF2AK2	eukaryotic translation initiation factor 2 alpha kinase 2	1990	2018	517	P19525	IPR000719,IPR008271,IPR033366,IPR014720,IPR011009,IPR017441	PF00035,PF00069
6662	protein-coding	364	phenotype, gene	114290, 608160	2	12	10	SOX9	SRY-box 9	1992	2019	518	P48436	IPR009071,IPR022151,IPR029548	PF00505,PF12444
8737	protein-coding	364	gene, phenotype	603453, 618108	2	2	1	RIPK1	receptor interacting serine/threonine kinase 1	1995	2019	519	Q13546	IPR001245,IPR011029,IPR000488,IPR025735,IPR008271,IPR011009,IPR000719	PF07714,PF00531,PF12721
940	protein-coding	363	gene	186760	1	18	16	CD28	CD28 molecule	1985	2019	520	P10747	IPR007110,IPR008093,IPR013783,IPR013106	PF15910,
875	protein-coding	362	phenotype, gene	236200, 613381	2	8	6	CBS	cystathionine-beta-synthase	1977	2018	521	P35520,P0DN79	IPR001216,IPR005857,IPR001926,IPR000644	PF00291,PF00571
6786	protein-coding	362	phenotype, gene	160565, 185070, 605921, 612783	4	4	4	STIM1	stromal interaction molecule 1	1979	2018	522	Q13586	IPR001660,IPR013761,IPR032393,IPR030463	PF16533,PF07647
1789	protein-coding	361	phenotype, gene	242860, 602900	2	11	10	DNMT3B	DNA methyltransferase 3 beta	1998	2019	523	Q9UBC3	IPR011011,IPR013083,IPR018117,IPR001525,IPR029063,IPR025766,IPR000313,IPR030488	PF00145,PF00855
3240	protein-coding	360	gene, phenotype	140100, 614081	2	10	10	HP	haptoglobin	1973	2018	524	P00738	IPR000436,IPR008292,IPR001254,IPR009003,IPR001314	PF00089
10971	protein-coding	360	gene	609009	1	4	4	YWHAQ	tyrosine 3-monooxygenase/tryptophan 5-monooxygenase activation protein theta	1991	2018	525	P27348	IPR023410,IPR023409,IPR000308	PF00244
8850	protein-coding	360	gene	602303	1	13	9	KAT2B	lysine acetyltransferase 2B	1992	2018	526	Q92831	IPR000182,IPR001487,IPR009464,IPR016181,IPR016376,IPR018359	PF06466,PF00583,PF00439
3716	protein-coding	358	gene	147795	1	4	3	JAK1	Janus kinase 1	1975	2019	527	P23458	IPR016251,IPR011993,IPR019748,IPR011009,IPR020776,IPR017441,IPR019749,IPR000719,IPR000299,IPR020635,IPR008266,IPR001245,IPR000980	PF07714
8837	protein-coding	358	gene	603599	1	5	5	CFLAR	CASP8 and FADD like apoptosis regulator	1996	2018	528	O15519	IPR001309,IPR029030,IPR001875,IPR015917,IPR011029	PF00656,PF01335
7018	protein-coding	357	gene, phenotype	190000, 209300	2	14	13	TF	transferrin	1966	2018	529	P02787	IPR030685,IPR018195,IPR001156,IPR016357	PF00405
153	protein-coding	357	gene, phenotype	109630, 607276	2	18	15	ADRB1	adrenoceptor beta 1	1983	2019	530	P08588	IPR000276,IPR002233,IPR000507,IPR017452	PF00001
7508	protein-coding	357	phenotype, gene	278720, 613208	2	0	0	XPC	XPC complex subunit, DNA damage recognition and repair factor	1992	2019	531	Q01831	IPR018327,IPR018325,IPR018026,IPR018326,IPR004583,IPR018328,	PF10405,PF03835,PF10404,PF10403,
2539	protein-coding	356	phenotype, gene	300908, 305900, 611162	3	7	7	G6PD	glucose-6-phosphate dehydrogenase	1968	2019	532	P11413	IPR022674,IPR001282,IPR019796,IPR022675,IPR016040	PF02781,PF00479
4854	protein-coding	356	phenotype, gene	125310, 130720, 600276, 615293	4	2	1	NOTCH3	notch receptor 3	1972	2019	533	Q9UM47	IPR000742,IPR013032,IPR002110,IPR001881,IPR018097,IPR000800,IPR009030,IPR011656,IPR024600,IPR000152,IPR010660,IPR020683,IPR022331	PF06816,PF00008,PF12661,PF11936,PF07684,PF07645,PF12796,PF00066
7037	protein-coding	356	gene, phenotype	190010, 616740	2	12	11	TFRC	transferrin receptor	1981	2018	534	P02786	IPR007365,IPR007484,IPR029513,IPR003137	PF04253,PF04389,PF02225
1642	protein-coding	356	gene	600045	1	0	0	DDB1	damage specific DNA binding protein 1	1988	2019	535	Q16531	IPR004871,IPR017986,IPR015943	PF10433,PF03178
4842	protein-coding	356	gene	163731	1	12	11	NOS1	nitric oxide synthase 1	1990	2019	536	P29475	IPR023173,IPR001433,IPR008254,IPR012144,IPR001094,IPR004030,IPR017938,IPR003097,IPR001478,IPR029039,IPR001709,IPR017927	PF00667,PF00175,PF00595,PF02898,PF00258
7323	protein-coding	356	gene	602963	1	3	3	UBE2D3	ubiquitin conjugating enzyme E2 D3	1994	2018	537	P61077	IPR000608,IPR016135,IPR023313	PF00179
5327	protein-coding	355	gene, phenotype	173370, 612348	2	4	4	PLAT	plasminogen activator, tissue type	1983	2019	538	P00750	IPR013806,IPR018056,IPR013032,IPR018114,IPR001314,IPR009003,IPR026280,IPR001254,IPR000001,IPR033116,IPR000083,IPR000742	PF00039,PF00051,PF00089,PF00008
6885	protein-coding	355	phenotype, gene	157800, 602614, 617137	3	15	11	MAP3K7	mitogen-activated protein kinase kinase kinase 7	1987	2018	539	O43318	IPR001245,IPR008271,IPR017421,IPR000719,IPR017441,IPR011009	PF07714
8350	protein-coding	355	gene	602810	1	1	1	HIST1H3A	histone cluster 1 H3 family member a	1991	2018	540	P68431	IPR007125,IPR000164,IPR009072	PF00125
2243	protein-coding	353	phenotype, gene	105200, 134820, 202400, 616004	4	7	7	FGA	fibrinogen alpha chain	1968	2018	541	P02671	IPR021996,IPR014716,IPR002181,IPR020837,IPR012290,IPR014715	PF08702,PF12160,PF00147
6598	protein-coding	353	phenotype, gene	162091, 601607, 609322, 614608	4	4	4	SMARCB1	SWI/SNF related, matrix associated, actin dependent regulator of chromatin, subfamily b, member 1	1992	2018	542	Q12824	IPR017393,IPR006939	PF04855
7531	protein-coding	352	gene	605066	1	7	5	YWHAE	tyrosine 3-monooxygenase/tryptophan 5-monooxygenase activation protein epsilon	1976	2019	543	P62258	IPR023410,IPR023409,IPR000308	PF00244
8091	protein-coding	352	phenotype, gene	150699, 600698	2	49	43	HMGA2	high mobility group AT-hook 2	1991	2019	544	P52926	IPR000637,IPR000116,IPR017956	PF02178
5590	protein-coding	351	gene	176982	1	3	3	PRKCZ	protein kinase C zeta	1988	2019	545	Q05513	IPR000719,IPR017441,IPR000270,IPR008271,IPR012233,IPR020454,IPR002219,IPR017892,IPR000961,IPR011009	PF00564,PF00433,PF00069,PF00130
604	protein-coding	351	gene	109565	1	12	10	BCL6	BCL6 transcription repressor	1991	2019	546	P41182	IPR013087,IPR011333,IPR015880,IPR007087,IPR000210	PF00651,PF12874
2113	protein-coding	350	gene	164720	1	40	32	ETS1	ETS proto-oncogene 1, transcription factor	1985	2019	547	P14921	IPR016311,IPR013761,IPR003118,IPR000418,IPR011991	PF00178,PF02198
3350	protein-coding	350	gene, phenotype	109760, 614674	2	5	3	HTR1A	5-hydroxytryptamine receptor 1A	1987	2018	548	P08908	IPR000276,IPR017452,IPR000610,IPR002231	PF00001
4018	protein-coding	350	gene	152200	1	41	40	LPA	lipoprotein(a)	1987	2018	548	P08519	IPR000001,IPR001254,IPR001314,IPR009003,IPR013806,IPR018056,IPR018114,IPR033116	PF00051,PF00089
7253	protein-coding	350	phenotype, gene	275200, 603372, 603373, 609152	4	11	9	TSHR	thyroid stimulating hormone receptor	1989	2018	550	P16473	IPR002274,IPR002131,IPR032675,IPR026906	PF13306
4363	protein-coding	350	gene	158343	1	8	6	ABCC1	ATP binding cassette subfamily C member 1	1989	2018	550	P33527	IPR030241,IPR005292,IPR003439,IPR003593,IPR017871,IPR011527,IPR027417	PF00664,PF00005
7474	protein-coding	350	gene, phenotype	164975, 180700	2	5	3	WNT5A	Wnt family member 5A	1993	2018	552	P41221	IPR018161,IPR026538,IPR005817	PF00110
8202	protein-coding	350	gene	601937	1	2	1	NCOA3	nuclear receptor coactivator 3	1995	2018	553	Q9Y6Q9	IPR032565,IPR011598,IPR008955,IPR028818,IPR000014,IPR009110,IPR010011,IPR017426,IPR014920,IPR014935,IPR013767	PF16279,PF08832,PF00989,PF16665,PF08815,PF07469,PF14598
6776	protein-coding	349	gene	601511	1	5	5	STAT5A	signal transducer and activator of transcription 5A	1994	2018	554	P42229	IPR001217,IPR015988,IPR000980,IPR013801,IPR011992,IPR012345,IPR008967,IPR013800,IPR013799	PF00017,PF02864,PF01017,PF02865
3837	protein-coding	348	gene	602738	1	8	8	KPNB1	karyopherin subunit beta 1	1991	2018	555	Q14974	IPR001494,IPR000225,IPR011989,IPR021133,IPR016024	PF13513,PF03810
5901	protein-coding	347	gene	601179	1	2	1	RAN	RAN, member RAS oncogene family	1990	2018	556	P62826	IPR002041,IPR005225,IPR027417,IPR001806	PF00071
684	protein-coding	347	gene	600534	1	0	0	BST2	bone marrow stromal cell antigen 2	1994	2018	557	Q10589	IPR024886	PF16716
6720	protein-coding	345	gene	184756	1	7	7	SREBF1	sterol regulatory element binding transcription factor 1	1993	2018	558	P36956	IPR011598	PF00010
8795	protein-coding	345	phenotype, gene	275355, 603612	2	4	3	TNFRSF10B	TNF receptor superfamily member 10b	1995	2018	559	O14763	IPR011029,IPR001368,IPR000488,IPR020465	PF00531,PF00020
7442	protein-coding	345	gene	602076	1	0	0	TRPV1	transient receptor potential cation channel subfamily V member 1	1997	2019	560	Q8NER1	IPR024863,IPR008347,IPR005821,IPR002110,IPR004729,IPR020683	PF00520,PF12796
10013	protein-coding	344	gene, phenotype	300272, 300863	2	1	0	HDAC6	histone deacetylase 6	1997	2018	561	Q9UBN7	IPR023801,IPR001607,IPR000286,IPR013083	PF02148,PF00850
2735	protein-coding	343	gene, phenotype	165220, 618123	2	0	0	GLI1	GLI family zinc finger 1	1987	2019	562	P08151	IPR007087,IPR032850,IPR013087,IPR015880
10399	protein-coding	343	gene	176981	1	0	0	RACK1	receptor for activated C kinase 1	1989	2018	563	P63244	IPR017986,IPR001680,IPR015943,IPR020472,IPR019775	PF00400
1020	protein-coding	342	gene, phenotype	123831, 616342	2	4	3	CDK5	cyclin dependent kinase 5	1975	2019	564	Q00535	IPR008271,IPR017441,IPR011009,IPR000719	PF00069
155	protein-coding	342	gene, phenotype	109691, 601665	2	0	0	ADRB3	adrenoceptor beta 3	1989	2018	565	P13945	IPR000681,IPR002233,IPR017452,IPR000276	PF00001
65018	protein-coding	342	phenotype, gene	605909, 608309	2	3	2	PINK1	PTEN induced kinase 1	2001	2018	566	Q9BXM7	IPR000719,IPR011009,IPR008271	PF00069
5806	protein-coding	340	gene	602492	1	1	1	PTX3	pentraxin 3	1992	2018	567	P26022	IPR013320,IPR030476,IPR001759,IPR006558	PF00354
2150	protein-coding	340	gene	600933	1	7	5	F2RL1	F2R like trypsin receptor 1	1994	2018	568	P55085	IPR003912,IPR017452,IPR000276,IPR002281	PF00001
904	protein-coding	340	gene	143055	1	2	2	CCNT1	cyclin T1	1995	2018	569	O60563	IPR028863,IPR013763,IPR006671	PF00134
149233	protein-coding	340	phenotype, gene	605606, 607562, 612261	3	47	42	IL23R	interleukin 23 receptor	2000	2018	570	Q5VWK5	,IPR003961,IPR013783
2876	protein-coding	339	gene, phenotype	138320, 614164	2	15	14	GPX1	glutathione peroxidase 1	1987	2018	571	P07203	IPR029760,IPR029759,IPR012336,IPR000889	PF00255
5770	protein-coding	339	phenotype, gene	125853, 176885	2	9	9	PTPN1	protein tyrosine phosphatase non-receptor type 1	1989	2018	572	P18031	IPR003595,IPR016130,IPR012265,IPR029021,IPR000242,IPR000387	PF00102
133	protein-coding	339	gene	103275	1	8	8	ADM	adrenomedullin	1993	2018	573	P35318	IPR021116,IPR001710	PF00214
6606	protein-coding	338	phenotype, gene	253300, 253400, 253550, 271150, 600354	5	0	0	SMN1	survival of motor neuron 1, telomeric	1995	2019	574	Q16637	IPR010304,IPR002999	PF06003
4552	protein-coding	338	phenotype, gene	236270, 601634, 602568	3	4	3	MTRR	5-methyltetrahydrofolate-homocysteine methyltransferase reductase	1998	2019	575	Q9UBK8	IPR001433,IPR017938,IPR001094,IPR017927,IPR001709,IPR008254,IPR003097,IPR029039,IPR023173	PF00258,PF00667,PF00175
4803	protein-coding	337	gene, phenotype	162030, 608654	2	12	8	NGF	nerve growth factor	1983	2019	576	P01138	IPR020437,IPR019846,IPR020408,IPR029034,IPR020425,IPR002072	PF00243
8856	protein-coding	337	gene	603065	1	3	3	NR1I2	nuclear receptor subfamily 1 group I member 2	1994	2018	577	O75469	IPR000536,IPR013088,IPR001723,IPR001628	PF00104,PF00105
59067	protein-coding	337	gene, phenotype	605384, 615767	2	37	32	IL21	interleukin 21	1996	2018	578	Q9HBE4	IPR009079,IPR028151,IPR003443	,PF02372
2312	protein-coding	336	gene, phenotype	135940, 146700, 605803	3	10	9	FLG	filaggrin	1974	2019	579	P20930	IPR002048,IPR018247,IPR003303,IPR001751,IPR013787,IPR011992	PF01023,PF03516
3579	protein-coding	336	gene	146928	1	7	6	CXCR2	C-X-C motif chemokine receptor 2	1988	2018	580	P25025	IPR000057,IPR000276,IPR017452,IPR000174	PF00001
864	protein-coding	336	gene	600210	1	21	16	RUNX3	runt related transcription factor 3	1993	2018	581	Q13761	IPR008967,IPR012346,IPR013711,IPR013524,IPR027384,IPR000040	PF00853,PF08504
4914	protein-coding	335	phenotype, gene	155240, 191315, 256800	3	3	3	NTRK1	neurotrophic receptor tyrosine kinase 1	1986	2019	582	P04629	IPR017441,IPR011009,IPR013783,IPR002011,IPR020461,IPR008266,IPR007110,IPR000719,IPR031635,IPR001611,IPR020777,IPR001245,IPR032675,IPR000483,IPR020635	PF13855,PF16920,PF07714
9817	protein-coding	335	gene	606016	1	5	4	KEAP1	kelch like ECH associated protein 1	1995	2019	583	Q14145	IPR030563,IPR015916,IPR006652,IPR000210,IPR017096,IPR011705,IPR011333	PF07707,PF01344,PF00651
5581	protein-coding	334	gene	176975	1	33	21	PRKCE	protein kinase C epsilon	1988	2018	584	Q02156	IPR014376,IPR000719,IPR002219,IPR011009,IPR017441,IPR017892,IPR027274,IPR008271,IPR020454,IPR000008,IPR000961	PF00069,PF00433,PF00168,PF00130
9518	protein-coding	334	gene	605312	1	7	5	GDF15	growth differentiation factor 15	1994	2018	585	Q99988	IPR015615,IPR029034,IPR001839	PF00019
22914	protein-coding	333	gene	611817	1	4	3	KLRK1	killer cell lectin like receptor K1	1991	2018	586	P26718	IPR016186,IPR001304,IPR016187	PF00059
7535	protein-coding	333	gene, phenotype	176947, 269840, 617006	3	4	3	ZAP70	zeta chain of T cell receptor associated protein kinase 70	1992	2018	587	P43403	IPR023420,IPR001245,IPR008266,IPR017441,IPR012234,IPR000719,IPR011009,IPR020635,IPR000980	PF07714,PF00017
4157	protein-coding	333	gene, phenotype	155555, 203200, 266300, 613098, 613099	5	26	26	MC1R	melanocortin 1 receptor	1992	2018	587	Q01726	IPR001671,IPR000276,IPR017452,IPR000761	PF00001
7529	protein-coding	333	gene	601289	1	3	3	YWHAB	tyrosine 3-monooxygenase/tryptophan 5-monooxygenase activation protein beta	1993	2018	589	P31946	IPR023410,IPR023409,IPR000308	PF00244
1585	protein-coding	332	gene, phenotype	124080, 203400, 610600	3	5	5	CYP11B2	cytochrome P450 family 11 subfamily B member 2	1985	2018	590	P19099	IPR002399,IPR001128,IPR017972	PF00067
6279	protein-coding	332	gene	123885	1	1	1	S100A8	S100 calcium binding protein A8	1987	2018	591	P05109	IPR002048,IPR013787,IPR018247,IPR001751,IPR028474,IPR011992	PF01023
3297	protein-coding	331	gene	140580	1	4	3	HSF1	heat shock transcription factor 1	1991	2019	592	Q00613	IPR000232,IPR010542,IPR027725,IPR011991,IPR027072	PF00447,PF06546
5228	protein-coding	331	gene	601121	1	5	4	PGF	placental growth factor	1991	2018	592	P49763	IPR023581,IPR000072,IPR029034	PF00341
1508	protein-coding	330	gene, phenotype	116810, 148370	2	9	9	CTSB	cathepsin B	1978	2018	594	P07858	IPR025661,IPR000668,IPR012599,IPR000169,IPR025660,IPR013128	PF00112,PF08127
7351	protein-coding	330	gene, phenotype	601693, 607447	2	0	0	UCP2	uncoupling protein 2	1994	2018	595	P55851	IPR002030,IPR023395,IPR018108	PF00153
2272	protein-coding	329	gene	601153	1	47	29	FHIT	fragile histidine triad	1983	2018	596	P49789	IPR011146,IPR019808,IPR001310	PF01230
3326	protein-coding	329	gene	140572	1	4	3	HSP90AB1	heat shock protein 90 alpha family class B member 1	1987	2019	597	P08238	IPR020575,IPR003594,IPR020568,IPR001404,IPR019805	PF02518,PF00183
6117	protein-coding	329	gene	179835	1	4	2	RPA1	replication protein A1	1990	2018	598	P27694	IPR004365,IPR013955,IPR031657,IPR004591,IPR007199,IPR012340	PF08646,PF04057,PF01336,PF16900
1278	protein-coding	328	gene, phenotype	120160, 166210, 166220, 166710, 225320, 259420, 617821	7	10	8	COL1A2	collagen type I alpha 2 chain	1970	2018	599	P08123	IPR008160,IPR000885	PF01391,PF01410
1280	protein-coding	327	phenotype, gene	108300, 120140, 132450, 150600, 151210, 156550, 183900, 184250, 200610, 271700, 604864, 608805, 609162, 609508, 616583	15	2	1	COL2A1	collagen type II alpha 1 chain	1965	2018	600	P02458	IPR008160,IPR000885,IPR001007	PF01391,PF00093,PF01410
1589	protein-coding	327	phenotype, gene	201910, 613815	2	10	9	CYP21A2	cytochrome P450 family 21 subfamily A member 2	1969	2019	601	P08686	IPR001128,IPR002401,IPR017972	PF00067
135	protein-coding	327	gene	102776	1	4	4	ADORA2A	adenosine A2a receptor	1989	2018	602	P29274	IPR001513,IPR001634,IPR000276,IPR017452	PF00001
3838	protein-coding	327	gene	600685	1	4	4	KPNA2	karyopherin subunit alpha 2	1991	2019	603	P52292	IPR000225,IPR024931,IPR002652,IPR011989,IPR032413,IPR016024	PF16186,PF01749,PF00514
7528	protein-coding	327	gene, phenotype	600013, 617557	2	2	2	YY1	YY1 transcription factor	1991	2019	603	P25490	IPR013087,IPR017114,IPR015880,IPR007087	PF00096
2811	protein-coding	326	phenotype, gene	153670, 177820, 231200, 258660, 606672	5	7	7	GP1BA	glycoprotein Ib platelet subunit alpha	1983	2018	605	P07359	IPR000483,IPR032675,IPR001611,IPR003591,IPR000372	PF13855,PF01462
208	protein-coding	326	phenotype, gene	125853, 164731, 240900	3	2	2	AKT2	AKT serine/threonine kinase 2	1987	2018	606	P31751	IPR000719,IPR000961,IPR001849,IPR008271,IPR011009,IPR011993,IPR017441,IPR017892	PF00433,PF00069,PF00169
3418	protein-coding	324	gene, phenotype	147650, 613657	2	2	1	IDH2	isocitrate dehydrogenase (NADP(+)) 2, mitochondrial	1976	2018	607	P48735	IPR024084,IPR004790,IPR019818	PF00180
9365	protein-coding	324	gene, phenotype	604824, 617994	2	5	3	KL	klotho	1997	2019	608	Q9UEF7	IPR028546,IPR033132,IPR013781,IPR017853,IPR001360	PF00232
5950	protein-coding	323	gene, phenotype	180250, 615147, 616428	3	2	2	RBP4	retinol binding protein 4	1971	2018	609	P02753	IPR000566,IPR022272,IPR002449,IPR012674,IPR002345,IPR011038,IPR022271	PF00061
5155	protein-coding	322	gene, phenotype	190040, 213600, 607174, 607907, 615483	5	4	4	PDGFB	platelet derived growth factor subunit B	1979	2018	610	P01127	IPR023581,IPR029034,IPR006782,IPR000072	PF00341,PF04692
268	protein-coding	322	phenotype, gene	261550, 600957	2	2	2	AMH	anti-Mullerian hormone	1986	2018	611	P03971	IPR001839,IPR006799,IPR021203,IPR029034,IPR017948	PF04709,PF00019
5080	protein-coding	322	phenotype, gene	106210, 120200, 120430, 136520, 148190, 165550, 194072, 604229, 607108	9	10	9	PAX6	paired box 6	1991	2019	612	P26367	IPR001356,IPR001523,IPR017970,IPR011991,IPR009057	PF00292,PF00046
4915	protein-coding	322	gene, phenotype	600456, 613886, 617830	3	11	8	NTRK2	neurotrophic receptor tyrosine kinase 2	1991	2019	612	Q16620	IPR031635,IPR011009,IPR032675,IPR002011,IPR008266,IPR001245,IPR017441,IPR020635,IPR000719,IPR020777,IPR000372,IPR000483,IPR001611,IPR003598,IPR003599,IPR007110,IPR013783,IPR020455,IPR013098	PF13855,PF07679,PF07714,PF16920,PF01462
5467	protein-coding	322	gene	600409	1	11	10	PPARD	peroxisome proliferator activated receptor delta	1992	2018	614	Q03181	IPR000536,IPR001628,IPR001723,IPR003074,IPR003075,IPR013088	PF00105,PF00104
3439	protein-coding	321	gene	147660	1	0	0	IFNA1	interferon alpha 1	1980	2018	615	P01562	IPR012351,IPR000471,IPR009079	PF00143
7150	protein-coding	320	gene	126420	1	8	7	TOP1	DNA topoisomerase I	1985	2018	616	P11387	IPR014711,IPR025834,IPR013030,IPR014727,IPR013499,IPR011010,IPR018521,IPR001631,IPR013500,IPR013034,IPR008336	PF01028,PF14370,PF02919
7137	protein-coding	320	phenotype, gene	115210, 191044, 611880, 613286, 613690	5	0	0	TNNI3	troponin I3, cardiac type	1989	2018	617	P19429	IPR021666,IPR001978	PF00992,PF11636
6382	protein-coding	319	gene	186355	1	4	2	SDC1	syndecan 1	1989	2019	618	P18827	IPR030479,IPR001050,IPR031190,IPR003585,IPR027789	PF01034
6778	protein-coding	319	gene	601512	1	18	16	STAT6	signal transducer and activator of transcription 6	1994	2019	619	P42226	IPR028187,IPR015988,IPR000980,IPR013800,IPR001217,IPR013801,IPR013799,IPR008967,IPR011992,IPR012345	PF14596,PF01017,PF02865,PF00017,PF02864
4361	protein-coding	319	gene, phenotype	600814, 604391	2	0	0	MRE11	MRE11 homolog, double strand break repair nuclease	1995	2018	620	P49959	IPR003701,IPR004843,IPR007281,IPR029052	PF04152,PF00149
2162	protein-coding	318	gene, phenotype	134570, 188050, 608446, 613225	4	12	9	F13A1	coagulation factor XIII A chain	1974	2018	621	P00488	IPR013783,IPR013808,IPR023608,IPR002931,IPR014756,IPR008958,IPR001102	PF01841,PF00927,PF00868
2194	protein-coding	318	gene	600212	1	3	0	FASN	fatty acid synthase	1975	2018	622	P49327	IPR006162,IPR009081,IPR001031,IPR016036,IPR001227,IPR011032,IPR013149,IPR032821,IPR020806,IPR016039,IPR020807,IPR013217,IPR020801,IPR029063,IPR029058,IPR016040,IPR016035,IPR013968,IPR014031,IPR023102,IPR018201,IPR014043,IPR014030,IPR020843,IPR020841	PF08242,PF00109,PF16197,PF00107,PF00550,PF00975,PF02801,PF00698,PF14765,PF08659
4057	protein-coding	318	gene	150210	1	9	7	LTF	lactotransferrin	1981	2018	623	P02788	IPR001156,IPR016357,IPR018195,IPR030684	PF00405
4684	protein-coding	318	gene	116930	1	26	22	NCAM1	neural cell adhesion molecule 1	1987	2018	624	P13591	IPR003598,IPR013098,IPR007110,IPR009138,IPR013783,IPR003599,IPR003961,IPR033019	PF13927,PF07679,PF00041
2904	protein-coding	318	gene, phenotype	138252, 613970, 616139	3	20	8	GRIN2B	glutamate ionotropic receptor NMDA type subunit 2B	1992	2018	625	Q13224	IPR001508,IPR018884,IPR019594,IPR001828,IPR001320,IPR028082	PF10565,PF10613,PF00060,PF01094
5829	protein-coding	318	gene	602505	1	1	1	PXN	paxillin	1994	2018	626	P49023	IPR001781,IPR001904,IPR017305	PF03535,PF00412
578	protein-coding	318	gene	600516	1	29	26	BAK1	BCL2 antagonist/killer 1	1995	2019	627	Q16611	IPR002475,IPR026298,IPR026308,IPR020726,IPR020728,IPR020717	PF00452,
947	protein-coding	317	gene	142230	1	9	8	CD34	CD34 molecule	1988	2018	628	P28906	IPR013836,IPR008083	PF06365
1410	protein-coding	316	gene, phenotype	123590, 608810, 613763, 613869, 615184	5	0	0	CRYAB	crystallin alpha B	1977	2018	629	P02511	IPR008978,IPR003090,IPR012273,IPR001436,IPR002068,IPR031107	PF00011,PF00525
3990	protein-coding	315	phenotype, gene	125853, 151670, 612797, 614025	4	52	46	LIPC	lipase C, hepatic type	1976	2019	630	P11150	IPR013818,IPR029058,IPR016272,IPR002333,IPR001024,IPR000734	PF01477,PF00151
2066	protein-coding	315	gene, phenotype	600543, 615515	2	35	25	ERBB4	erb-b2 receptor tyrosine kinase 4	1993	2018	631	Q15303	IPR000494,IPR017441,IPR020635,IPR032778,IPR009030,IPR008266,IPR032675,IPR006211,IPR006212,IPR016245,IPR000719,IPR011009,IPR001245	PF01030,PF00757,PF07714,PF14843
2690	protein-coding	314	phenotype, gene	143890, 262500, 600946, 604271, 615925	5	14	8	GHR	growth hormone receptor	1987	2018	632	P10912	IPR003961,IPR003528,IPR015152,IPR013783,IPR025871	PF09067,PF12772,PF00041
3178	protein-coding	313	gene, phenotype	164017, 615424, 615426	3	1	1	HNRNPA1	heterogeneous nuclear ribonucleoprotein A1	1986	2018	633	P09651	IPR000504,IPR021662,IPR012677	PF00076,PF11627
1535	protein-coding	313	phenotype, gene	233690, 608508	2	3	3	CYBA	cytochrome b-245 alpha chain	1987	2018	634	P13498	IPR007732	PF05038
1555	protein-coding	313	gene, phenotype	123930, 614546	2	7	6	CYP2B6	cytochrome P450 family 2 subfamily B member 6	1988	2018	635	P20813	IPR017972,IPR001128,IPR002401,IPR008068	PF00067
4830	protein-coding	313	gene, phenotype	156490, 256700	2	3	3	NME1	NME/NM23 nucleoside diphosphate kinase 1	1989	2018	636	P15531	IPR023005,IPR001564	PF00334
1000	protein-coding	313	gene	114020	1	19	9	CDH2	cadherin 2	1990	2018	637	P19022	IPR000233,IPR020894,IPR002126,IPR027397,IPR014868,IPR030051,IPR015919	PF01049,PF00028,PF08758
4804	protein-coding	312	gene	162010	1	3	2	NGFR	nerve growth factor receptor	1985	2018	638	P08138	IPR000488,IPR001368,IPR022325,IPR011029	PF00531,PF00020
890	protein-coding	312	gene	123835	1	1	1	CCNA2	cyclin A2	1990	2018	639	P20248	IPR006671,IPR004367,IPR015453,IPR013763,IPR032447	PF00134,PF16500,PF02984
7486	protein-coding	312	phenotype, gene	277700, 604611	2	11	8	WRN	Werner syndrome RecQ like helicase	1992	2018	640	Q14191	IPR014001,IPR027417,IPR011991,IPR011545,IPR012337,IPR010997,IPR004589,IPR018982,IPR002562,IPR002121,IPR001650,IPR029491,IPR032284	PF09382,PF01612,PF00271,PF16124,PF00270,PF00570,PF14493
6275	protein-coding	311	gene	114210	1	1	1	S100A4	S100 calcium binding protein A4	1985	2018	641	P26447	IPR018247,IPR013787,IPR002048,IPR001751,IPR011992	PF01023
301	protein-coding	311	gene	151690	1	6	3	ANXA1	annexin A1	1986	2018	642	P04083	IPR001464,IPR018252,IPR018502,IPR002388	PF00191
409	protein-coding	311	gene	107941	1	3	3	ARRB2	arrestin beta 2	1992	2018	643	P32121	IPR017864,IPR000698,IPR011022,IPR014756,IPR014753,IPR011021,IPR014752	PF00339,PF02752
10855	protein-coding	311	gene	604724	1	1	1	HPSE	heparanase	1994	2018	644	Q9Y251	IPR013781,IPR017853,IPR005199	PF03662
23028	protein-coding	311	gene, phenotype	609132, 616728	2	3	3	KDM1A	lysine demethylase 1A	1997	2018	645	O60341	IPR002937,IPR017366,IPR007526,IPR023753,IPR009057,IPR011991	PF01593,PF04433
4092	protein-coding	311	gene, phenotype	602932, 612229	2	26	24	SMAD7	SMAD family member 7	1997	2018	645	O15105	IPR001132,IPR013790,IPR017855,IPR008984,IPR013019,IPR003619	PF03166,PF03165
949	protein-coding	310	gene, phenotype	601040, 610762	2	19	19	SCARB1	scavenger receptor class B member 1	1974	2018	647	Q8WTV0	IPR005428,IPR002159	PF01130
1021	protein-coding	309	gene, phenotype	603368, 616080	2	30	28	CDK6	cyclin dependent kinase 6	1992	2018	648	Q00534	IPR017441,IPR011009,IPR000719,IPR028788,IPR008271	PF00069
6323	protein-coding	307	gene, phenotype	182389, 604403, 607208, 609634	4	7	5	SCN1A	sodium voltage-gated channel alpha subunit 1	1986	2018	649	P35498	IPR005821,IPR027359,IPR024583,IPR008051,IPR001696,IPR010526	PF06512,PF11933,PF00520
4734	protein-coding	307	gene	602278	1	9	8	NEDD4	neural precursor cell expressed, developmentally down-regulated 4, E3 ubiquitin protein ligase	1995	2018	650	P46934	IPR001202,IPR000569,IPR000008	PF00632,PF00397,PF00168
1536	protein-coding	306	gene, phenotype	300481, 300645, 306400	3	0	0	CYBB	cytochrome b-245 beta chain	1986	2019	651	P04839	IPR017938,IPR013121,IPR017927,IPR013112,IPR013130,IPR000778	PF01794,PF08030,PF08022
3190	protein-coding	306	gene, phenotype	600712, 616580	2	1	1	HNRNPK	heterogeneous nuclear ribonucleoprotein K	1992	2019	652	P61978	IPR012987,IPR004088,IPR033090,IPR004087	PF08067,PF00013
4322	protein-coding	306	phenotype, gene	250400, 600108, 602111	3	5	5	MMP13	matrix metallopeptidase 13	1994	2018	653	P45452	IPR002477,IPR006026,IPR001818,IPR028711,IPR021158,IPR000585,IPR024079,IPR018486,IPR021190,IPR018487,IPR016293	PF00045,PF01471,PF00413
8648	protein-coding	304	gene	602691	1	16	11	NCOA1	nuclear receptor coactivator 1	1995	2018	654	Q15788	IPR017426,IPR014920,IPR014935,IPR010011,IPR013767,IPR009110,IPR008955,IPR011598,IPR028819,IPR000014	PF08832,PF07469,PF00989,PF16665,PF14598,PF08815
1509	protein-coding	303	gene, phenotype	116840, 610127	2	2	2	CTSD	cathepsin D	1976	2018	655	P07339	IPR033144,IPR001969,IPR021109,IPR012848,IPR001461,IPR033121	PF07966,PF00026
3133	protein-coding	303	gene	143010	1	7	7	HLA-E	major histocompatibility complex, class I, E	1987	2018	656	P13747	IPR011162,IPR027648,IPR013783,IPR001039,IPR011161,IPR003006,IPR010579,IPR003597,IPR007110	PF07654,PF00129,PF06623
358	protein-coding	303	gene, phenotype	107776, 110450	2	8	7	AQP1	aquaporin 1 (Colton blood group)	1988	2018	657	P29972	IPR023274,IPR023271,IPR000425,IPR022357	PF00230
1045	protein-coding	303	gene	600297	1	3	3	CDX2	caudal type homeobox 2	1994	2018	658	Q99626	IPR000047,IPR001356,IPR009057,IPR017970,IPR006820,IPR020479	PF00046,PF04731
4852	protein-coding	302	gene	162640	1	9	7	NPY	neuropeptide Y	1984	2018	659	P01303	IPR020392,IPR001955	PF00159
102	protein-coding	302	gene, phenotype	602192, 615537, 615590	3	4	4	ADAM10	ADAM metallopeptidase domain 10	1995	2019	660	O14672	IPR027053,IPR024079,IPR002870,IPR001762,IPR001590	PF01562,PF00200,PF13574
3611	protein-coding	302	gene	602366	1	0	0	ILK	integrin linked kinase	1996	2018	661	Q13418	IPR002110,IPR000719,IPR001245,IPR011009,IPR020683	PF12796,PF13857,PF07714
216	protein-coding	301	gene	100640	1	2	1	ALDH1A1	aldehyde dehydrogenase 1 family member A1	1978	2019	662	P00352	IPR016160,IPR029510,IPR016161,IPR015590,IPR016163,IPR016162	PF00171
51284	protein-coding	301	gene	300365	1	1	1	TLR7	toll like receptor 7	1998	2018	663	Q9NYK1	IPR000157,IPR003591,IPR026906,IPR032675,IPR001611,IPR026880,IPR000483	PF01582,PF13855,PF13306,PF00560
10599	protein-coding	300	phenotype, gene	237450, 604843	2	25	23	SLCO1B1	solute carrier organic anion transporter family member 1B1	1999	2018	664	Q9Y6L6	IPR002350,IPR004156,IPR020846	PF07648,PF03137
2266	protein-coding	298	gene, phenotype	134850, 202400, 616004	3	11	10	FGG	fibrinogen gamma chain	1972	2018	665	P02679	IPR014715,IPR002181,IPR020837,IPR012290,IPR014716	PF00147,PF08702
1915	protein-coding	298	gene	130590	1	1	1	EEF1A1	eukaryotic translation elongation factor 1 alpha 1	1984	2019	666	P68104	IPR009000,IPR009001,IPR004539,IPR000795,IPR004161,IPR031157,IPR027417,IPR004160	PF03144,PF03143,PF00009
3684	protein-coding	298	gene	120980	1	16	12	ITGAM	integrin subunit alpha M	1985	2018	667	P11215	IPR000413,IPR002035,IPR013517,IPR013649,IPR018184,IPR032695,IPR013519	PF08441,PF00357,PF01839,PF00092
3659	protein-coding	298	gene, phenotype	147575, 211980, 613659	3	15	15	IRF1	interferon regulatory factor 1	1988	2018	668	P10914	IPR001346,IPR031215,IPR019817,IPR017431,IPR011991	PF00605
6426	protein-coding	298	gene	600812	1	0	0	SRSF1	serine and arginine rich splicing factor 1	1991	2018	669	Q07955	IPR000504,IPR012677	PF00076
4791	protein-coding	298	gene, phenotype	164012, 615577	2	2	2	NFKB2	nuclear factor kappa B subunit 2	1991	2018	669	Q00653	IPR011029,IPR000451,IPR002909,IPR008967,IPR032397,IPR030492,IPR000488,IPR002110,IPR030497,IPR014756,IPR020683,IPR013783,IPR011539	PF00531,PF12796,PF16179,PF00554
5176	protein-coding	298	gene, phenotype	172860, 613982	2	3	3	SERPINF1	serpin family F member 1	1993	2018	671	P36955	IPR023795,IPR023796,IPR000215	PF00079
820	protein-coding	298	gene	600474	1	3	2	CAMP	cathelicidin antimicrobial peptide	1995	2018	672
775	protein-coding	297	gene, phenotype	114205, 601005, 611875	3	40	31	CACNA1C	calcium voltage-gated channel subunit alpha1 C	1964	2019	673	Q13936	IPR002077,IPR005446,IPR005451,IPR005821,IPR014873,IPR027359,IPR031649,IPR031688	PF16905,PF00520,PF16885,PF08763
6678	protein-coding	297	gene, phenotype	182120, 616507	2	0	0	SPARC	secreted protein acidic and cysteine rich	1975	2018	674	P09486	IPR002350,IPR011992,IPR015369,IPR001999,IPR018247,IPR003645,IPR019577	PF10591,PF00050,PF09289
2645	protein-coding	297	phenotype, gene	125851, 125853, 138079, 602485, 606176	5	23	21	GCK	glucokinase	1991	2018	675	P35557	IPR001312,IPR022673,IPR022672,IPR019807	PF00349,PF03727
2185	protein-coding	297	gene	601212	1	11	8	PTK2B	protein tyrosine kinase 2 beta	1991	2018	675	Q14289	IPR020635,IPR011993,IPR019749,IPR019748,IPR029071,IPR017441,IPR014352,IPR011009,IPR030610,IPR000719,IPR005189,IPR000299,IPR008266,IPR001245	PF00373,PF07714,PF03623
7158	protein-coding	297	gene	605230	1	7	6	TP53BP1	tumor protein p53 binding protein 1	1994	2018	677	Q12888	IPR014722,IPR015125,IPR001357	PF09038
27161	protein-coding	297	gene	606229	1	4	3	AGO2	argonaute RISC catalytic component 2	1999	2019	678	Q9UKV8	IPR032472,IPR014811,IPR028602,IPR003165,IPR032474,IPR003100,IPR032473,IPR012337	PF16488,PF08699,PF02170,PF02171,PF16486,PF16487
84876	protein-coding	297	gene, phenotype	610277, 612782, 615883	3	2	2	ORAI1	ORAI calcium release-activated calcium modulator 1	2002	2018	679
1213	protein-coding	296	gene, phenotype	118955, 617854	2	0	0	CLTC	clathrin heavy chain	1984	2018	680	Q00610	IPR011990,IPR016025,IPR000547,IPR016341,IPR015348,IPR016024,IPR022365,IPR001473	PF13838,PF09268,PF00637,PF01394
1437	protein-coding	296	gene	138960	1	10	10	CSF2	colony stimulating factor 2	1985	2018	681	P04141	IPR009079,IPR012351,IPR000773	PF01109
5175	protein-coding	296	gene	173445	1	3	3	PECAM1	platelet and endothelial cell adhesion molecule 1	1990	2019	682
4771	protein-coding	296	phenotype, gene	101000, 162091, 607174, 607379	4	2	0	NF2	neurofibromin 2	1992	2019	683	P35240	IPR019747,IPR029071,IPR018980,IPR019748,IPR011259,IPR014352,IPR018979,IPR019749,IPR000299,IPR000798,IPR011993,IPR011174,IPR008954	PF00769,PF09379,PF09380,PF00373
5021	protein-coding	296	gene	167055	1	3	2	OXTR	oxytocin receptor	1992	2019	683	P30559	IPR002062,IPR000276,IPR001817,IPR017452	PF00001
540	protein-coding	296	phenotype, gene	277900, 606882	2	1	1	ATP7B	ATPase copper transporting beta	1993	2018	685	P35670	IPR018303,IPR006121,IPR008250,IPR001757,IPR017969,IPR023214,IPR006122,IPR027256,IPR023299	PF00702,PF00122,PF00403
9611	protein-coding	296	gene	600849	1	2	2	NCOR1	nuclear receptor corepressor 1	1995	2018	686	O75376	IPR017884,IPR031557,IPR009057,IPR001005	PF00249,PF15784
1244	protein-coding	296	phenotype, gene	237500, 601107	2	6	5	ABCC2	ATP binding cassette subfamily C member 2	1995	2018	686	Q92887	IPR005292,IPR011527,IPR017871,IPR030247,IPR027417,IPR003593,IPR003439	PF00005,PF00664
50616	protein-coding	296	gene	605330	1	5	4	IL22	interleukin 22	2000	2018	688	Q9GZX6	IPR020453,IPR012351,IPR009079,IPR020423,IPR020443	PF14565
4311	protein-coding	295	gene, phenotype	120520, 617017, 617018	3	5	3	MME	membrane metalloendopeptidase	1984	2019	689	P08473	IPR000718,IPR008753,IPR024079,IPR029727,IPR018497	PF01431,PF05649
8772	protein-coding	295	gene, phenotype	602457, 613759	2	6	3	FADD	Fas associated via death domain	1995	2018	690	Q13158	IPR011029,IPR016729,IPR000488,IPR001875	PF00531,PF01335
5741	protein-coding	294	phenotype, gene	146200, 168450	2	4	4	PTH	parathyroid hormone	1973	2018	691	P01270	IPR001415,IPR003625	PF01279
174	protein-coding	294	gene, phenotype	104150, 615969, 615970	3	3	3	AFP	alpha fetoprotein	1974	2019	692	P02771	IPR000264,IPR020857,IPR014760,IPR021177,IPR020858	PF00273
2159	protein-coding	294	phenotype, gene	227600, 613872	2	6	5	F10	coagulation factor X	1983	2018	693	P00742	IPR033116,IPR018114,IPR018097,IPR001254,IPR017857,IPR000152,IPR012224,IPR001881,IPR013032,IPR000294,IPR000742,IPR009003,IPR001314	PF14670,PF00594,PF00008,PF00089
5788	protein-coding	294	gene, phenotype	151460, 608971, 609532	3	13	10	PTPRC	protein tyrosine phosphatase receptor type C	1987	2019	694	P08575	IPR013783,IPR016335,IPR003961,IPR024739	PF12567,PF12453,PF00041
284	protein-coding	294	gene	601667	1	16	9	ANGPT1	angiopoietin 1	1994	2018	695	Q15389	IPR002181,IPR014716,IPR028843,IPR014715,IPR020837	PF00147
197	protein-coding	293	gene, phenotype	138680, 203650	2	4	4	AHSG	alpha 2-HS glycoprotein	1982	2018	696	P02765	IPR000010,IPR025760,IPR001363	PF00031
7042	protein-coding	293	gene, phenotype	190220, 614816	2	27	22	TGFB2	transforming growth factor beta 2	1986	2019	697	P61812	IPR029034,IPR001839,IPR017948,IPR016319,IPR001111,IPR003940,IPR015615	PF00688,PF00019
4221	protein-coding	293	phenotype, gene	131100, 613733	2	2	1	MEN1	menin 1	1990	2018	698	O00255	IPR007747	PF05053
1072	protein-coding	293	gene	601442	1	10	9	CFL1	cofilin 1	1990	2018	698	P23528	IPR029006,IPR017904,IPR027234,IPR002108	PF00241
2638	protein-coding	292	gene	139200	1	17	16	GC	GC vitamin D binding protein	1977	2019	700	P02774	IPR014760,IPR020858,IPR015247,IPR000264,IPR000213,IPR020857	PF09164,PF00273
6462	protein-coding	292	gene	182205	1	14	14	SHBG	sex hormone binding globulin	1986	2018	701	P04278	IPR001791,IPR013320	PF00054
2492	protein-coding	292	gene, phenotype	136435, 233300, 276400, 608115	4	12	8	FSHR	follicle stimulating hormone receptor	1991	2018	702	P23945	IPR002272,IPR026906,IPR000372,IPR002131,IPR024635,IPR032675,IPR000276,IPR017452	PF13306,PF01462,PF12369,PF00001
4586	protein-coding	292	gene	158373	1	5	5	MUC5AC	mucin 5AC, oligomeric mucus/gel-forming	1994	2018	703	P98088	IPR001846,IPR014853,IPR001007,IPR002919,IPR025155,IPR006207	PF01826,PF13330,PF08742,PF00094
6591	protein-coding	292	phenotype, gene	172800, 602150, 608890	3	1	1	SNAI2	snail family transcriptional repressor 2	1994	2018	703	O43623	IPR015880,IPR013087,IPR007087	PF13894,PF00096,PF13912
4286	protein-coding	291	phenotype, gene	103470, 103500, 156845, 193510, 614456, 617306	6	9	7	MITF	melanocyte inducing transcription factor	1963	2019	705	O75030	IPR011598,IPR031867,IPR030532,IPR021802	PF11851,PF00010,PF15951
7056	protein-coding	291	gene, phenotype	188040, 612926, 614486	3	4	4	THBD	thrombomodulin	1985	2019	706	P07204	IPR000152,IPR000742,IPR018097,IPR001304,IPR013032,IPR026823,IPR001881,IPR016186,IPR009030,IPR016316,IPR016187,IPR015149	PF09064,PF12662,PF14670,PF07645,PF00059
695	protein-coding	291	gene, phenotype	300300, 300755, 307200	3	0	0	BTK	Bruton tyrosine kinase	1987	2018	707	Q06187	IPR017441,IPR001849,IPR008266,IPR000719,IPR011993,IPR001562,IPR001452,IPR011009,IPR000980,IPR020635,IPR001245	PF00017,PF00018,PF07714,PF00169,PF00779
1524	protein-coding	291	gene, phenotype	601470, 607339, 609423, 613784	4	5	3	CX3CR1	C-X3-C motif chemokine receptor 1	1994	2018	708	P49238	IPR000276,IPR017452,IPR005387	PF00001
2641	protein-coding	290	gene	138030	1	2	2	GCG	glucagon	1972	2018	709	P01275	IPR015550,IPR000532	PF00123
7273	protein-coding	290	gene, phenotype	188840, 600334, 603689, 604145, 608807, 611705, 613765	7	16	12	TTN	titin	1981	2018	710	Q8WZ42	IPR000719,IPR013783,IPR013098,IPR003598,IPR007110,IPR015129,IPR013106,IPR011009,IPR008266,IPR003599,IPR003961,IPR004168	PF09042,PF00069,PF00041,PF07679,PF02818
4602	protein-coding	290	gene	189990	1	33	28	MYB	MYB proto-oncogene, transcription factor	1982	2019	711	P10242	IPR017930,IPR001005,IPR009057,IPR015395,IPR012642	PF09316,PF00249,PF07988
3375	protein-coding	290	gene	147940	1	2	1	IAPP	islet amyloid polypeptide	1986	2018	712	P10997	IPR018360,IPR021117,IPR000443,IPR021116,IPR001693	PF00214
10062	protein-coding	290	gene	602423	1	12	12	NR1H3	nuclear receptor subfamily 1 group H member 3	1993	2018	713	Q13133	IPR013088,IPR001723,IPR001628,IPR000536,IPR023257	PF00105,PF00104
50507	protein-coding	290	gene	605261	1	12	10	NOX4	NADPH oxidase 4	1996	2019	714	Q9NPH5	IPR017927,IPR000778,,IPR013112,IPR017938,IPR013130,IPR013121,IPR005735	PF01794,,PF08022,PF08030
8829	protein-coding	290	gene	602069	1	14	8	NRP1	neuropilin 1	1997	2018	715	O14786	IPR013320,IPR008979,IPR014648,IPR022579,IPR000859,IPR000421,IPR000998,IPR027146	PF11980,PF00431,PF00754,PF00629
2130	protein-coding	289	gene, phenotype	133450, 612219	2	4	3	EWSR1	EWS RNA binding protein 1	1975	2018	716	Q01844	IPR001876,IPR000504,IPR033109,IPR012677	PF00076,PF00641,
6521	protein-coding	289	gene, phenotype	109270, 110500, 112010, 112050, 166900, 179800, 185020, 601550, 601551, 611162, 611590, 612653	12	8	8	SLC4A1	solute carrier family 4 member 1 (Diego blood group)	1978	2018	717	P02730	IPR011531,IPR016152,IPR018241,IPR002977,IPR003020,IPR013769,IPR001717	PF00955,PF07565
641	protein-coding	289	phenotype, gene	210900, 604610	2	2	0	BLM	BLM RecQ like helicase	1992	2018	718	P54132	IPR011991,IPR011545,IPR014001,IPR010997,IPR012532,IPR004589,IPR032284,IPR018982,IPR027417,IPR002464,IPR002121,IPR032439,IPR001650,IPR032437	PF09382,PF16202,PF08072,PF00270,PF16124,PF16204,PF00570,PF00271
3554	protein-coding	287	gene	147810	1	22	19	IL1R1	interleukin 1 receptor type 1	1986	2018	719	P14778	IPR007110,IPR004076,IPR015621,IPR013783,IPR000157,IPR003599,IPR013098,IPR004074	PF01582,PF07679,PF13895
7251	protein-coding	287	gene	601387	1	0	0	TSG101	tumor susceptibility 101	1997	2018	720	Q99816	IPR008883,IPR016135,IPR017916	PF05743,PF09454
10155	protein-coding	286	gene	601742	1	0	0	TRIM28	tripartite motif containing 28	1994	2018	721	Q13263	IPR011011,IPR019787,IPR003649,IPR001487,IPR000315,IPR001841,IPR019786,IPR013083,IPR001965	PF00643,PF00628,PF14634
1548	protein-coding	285	phenotype, gene	122700, 122720, 188890, 211980	4	15	15	CYP2A6	cytochrome P450 family 2 subfamily A member 6	1985	2018	722	P11509	IPR001128,IPR017972,IPR008067,IPR002401	PF00067
10631	protein-coding	285	gene	608777	1	7	4	POSTN	periostin	1993	2018	723	Q15063	IPR000782,IPR011489,IPR016666	PF02469
5443	protein-coding	284	gene, phenotype	176830, 601665, 609734	3	11	11	POMC	proopiomelanocortin	1961	2018	724	P01189	IPR001941,IPR013531,IPR013593,IPR013532	PF08384,PF00976,PF08035
3875	protein-coding	284	phenotype, gene	118900, 148070, 215600	3	2	2	KRT18	keratin 18	1978	2019	725	P05783	IPR018039,IPR002957,IPR027695,IPR001664	PF00038
834	protein-coding	284	gene	147678	1	0	0	CASP1	caspase 1	1991	2018	726	P29466	IPR029030,IPR017350,IPR033139,IPR002138,IPR015917,IPR016129,IPR011029,IPR001315,IPR001309	PF00619,PF00656
1969	protein-coding	283	phenotype, gene	116600, 176946	2	4	4	EPHA2	EPH receptor A2	1990	2019	727	P29317	IPR001426,IPR008266,IPR013761,IPR008979,IPR001660,IPR001245,IPR011641,IPR009030,IPR003961,IPR016257,IPR011009,IPR027936,IPR000719,IPR013783,IPR017441,IPR020635,IPR001090	PF07714,PF14575,PF00536,PF01404,PF00041
240	protein-coding	282	gene, phenotype	152390, 600807	2	4	4	ALOX5	arachidonate 5-lipoxygenase	1988	2018	728	P09917	IPR020834,IPR001885,IPR020833,IPR000907,IPR013819,IPR001024	PF00305,PF01477
29110	protein-coding	282	gene, phenotype	604834, 616439, 617900	3	4	4	TBK1	TANK binding kinase 1	1995	2019	729	Q9UHD2	IPR017441,IPR011009,IPR000719	PF00069
572	protein-coding	282	gene	603167	1	8	7	BAD	BCL2 associated agonist of cell death	1995	2018	729	Q92934	IPR018868	PF10514
5617	protein-coding	281	gene	176760	1	3	2	PRL	prolactin	1975	2018	731	P01236	IPR012351,IPR009079,IPR018116,IPR001400	PF00103
8451	protein-coding	281	gene	603137	1	4	4	CUL4A	cullin 4A	1996	2019	732	Q13619	IPR016159,IPR016158,IPR001373,IPR019559,IPR011991,IPR016157	PF10557,PF00888
7874	protein-coding	281	gene	602519	1	3	2	USP7	ubiquitin specific peptidase 7	1996	2019	732	Q93009	IPR028889,IPR029346,IPR024729,IPR008974,IPR001394,IPR018200,IPR002083	PF14533,PF00443,PF00917,PF12436
7078	protein-coding	280	phenotype, gene	136900, 188826	2	9	8	TIMP3	TIMP metallopeptidase inhibitor 3	1982	2018	734	P35625	IPR030490,IPR008993,IPR015612,IPR001820,IPR027465,IPR001134	PF00965
768	protein-coding	280	gene	603179	1	1	0	CA9	carbonic anhydrase 9	1992	2018	735	Q16790	IPR001148,IPR018338,IPR018429,IPR023561	PF00194
1139	protein-coding	280	gene, phenotype	118511, 612001	2	0	0	CHRNA7	cholinergic receptor nicotinic alpha 7 subunit	1994	2018	736	Q494W8,P36544	IPR018000,IPR027361,IPR006029,IPR006202,IPR006201,IPR002394	PF02931,PF02932
6777	protein-coding	280	phenotype, gene	245590, 604260	2	6	6	STAT5B	signal transducer and activator of transcription 5B	1995	2018	737	P51692	IPR012345,IPR001217,IPR008967,IPR013799,IPR013801,IPR011992,IPR000980,IPR015988,IPR013800	PF00017,PF02864,PF02865,PF01017
3040	protein-coding	279	phenotype, gene	140700, 141850, 604131, 613978, 617981	5	6	6	HBA2	hemoglobin subunit alpha 2	1962	2018	738	P69905	IPR009050,IPR000971,IPR012292,IPR002338,IPR002339	PF00042
7080	protein-coding	279	phenotype, gene	118700, 188550, 600635, 610978	4	5	3	NKX2-1	NK2 homeobox 1	1990	2018	739	P43699	IPR020479,IPR017970,IPR001356,IPR009057	PF00046
1500	protein-coding	279	gene, phenotype	601045, 617681	2	10	9	CTNND1	catenin delta 1	1994	2018	740	O60716	IPR011989,IPR016024,IPR028435,IPR000225,IPR028439	PF00514
7172	protein-coding	278	gene, phenotype	187680, 610460	2	3	3	TPMT	thiopurine S-methyltransferase	1978	2018	741	P51580	IPR025835,IPR029063,IPR008854	PF05724
3484	protein-coding	278	gene	146730	1	8	7	IGFBP1	insulin like growth factor binding protein 1	1988	2019	742	P08833	IPR022321,IPR000867,IPR009030,IPR000716,IPR022322,IPR009168,IPR017891	PF00086,PF00219
3002	protein-coding	277	gene	123910	1	4	4	GZMB	granzyme B	1976	2018	743	P10144	IPR033116,IPR018114,IPR001314,IPR009003,IPR001254	PF00089
3676	protein-coding	277	gene	192975	1	16	13	ITGA4	integrin subunit alpha 4	1987	2018	744	P13612	IPR013519,IPR013649,IPR032695,IPR018184,IPR013517,IPR000413	PF01839,PF08441,
2017	protein-coding	277	gene	164765	1	2	2	CTTN	cortactin	1992	2018	745	Q14247	IPR015503,IPR001452,IPR003134	PF02218,PF00018,PF14604
9612	protein-coding	277	gene	600848	1	13	10	NCOR2	nuclear receptor corepressor 2	1995	2019	746	Q9Y618	IPR001005,IPR017884,IPR009057	PF00249
92140	protein-coding	277	gene	610323	1	7	6	MTDH	metadherin	2002	2019	747	Q86UE4	IPR031402	PF15686
4072	protein-coding	276	gene, phenotype	185535, 613217, 613244	3	0	0	EPCAM	epithelial cell adhesion molecule	1986	2018	748	P16422	IPR000716	PF00086
7082	protein-coding	276	gene	601009	1	5	5	TJP1	tight junction protein 1	1992	2018	749	Q07157	IPR001452,IPR008145,IPR005418,IPR027417,IPR008144,IPR001478,IPR011511,IPR005417,IPR000906	PF00625,PF00595,PF07653,PF00791
361	protein-coding	276	gene	600308	1	2	2	AQP4	aquaporin 4	1992	2018	749	P55087	IPR022357,IPR023271,IPR000425	PF00230
2289	protein-coding	276	gene, phenotype	602623, 608516	2	3	3	FKBP5	FKBP prolyl isomerase 5	1993	2019	751	Q13451	IPR001440,IPR019734,IPR011990,IPR023114,IPR031210,IPR001179,IPR013026,IPR023566	PF00254,PF00515,PF13181
1616	protein-coding	276	gene	603186	1	3	1	DAXX	death domain associated protein	1994	2018	752	Q9UER7	IPR031333,IPR005012	PF03344
94025	protein-coding	276	gene	606154	1	3	1	MUC16	mucin 16, cell surface associated	2000	2018	753	Q8WXI7	IPR000082,IPR028850	PF01390
103	protein-coding	275	phenotype, gene	127400, 146920, 615010	3	7	7	ADAR	adenosine deaminase RNA specific	1988	2018	754	P55265	IPR014720,IPR011991,IPR000607,IPR002466	PF00035,PF02137,PF02295
3358	protein-coding	275	gene	312861	1	0	0	HTR2C	5-hydroxytryptamine receptor 2C	1991	2018	755	P28335	IPR000276,IPR000377,IPR002231,IPR017452	PF00001
8290	protein-coding	274	gene	602820	1	1	1	HIST3H3	histone cluster 3 H3	1986	2018	756	Q16695	IPR007125,IPR000164,IPR009072	PF00125
7345	protein-coding	273	gene, phenotype	191342, 613643, 615491	3	1	0	UCHL1	ubiquitin C-terminal hydrolase L1	1983	2018	757	P09936	IPR001578,IPR030297	PF01088
1460	protein-coding	273	gene	115441	1	6	5	CSNK2B	casein kinase 2 beta	1989	2019	758	P67870	IPR000704,IPR016149,IPR016150	PF01214
5245	protein-coding	273	phenotype, gene	114480, 176705	2	9	8	PHB	prohibitin	1991	2019	759	P35232	IPR001107,IPR000163	PF01145
991	protein-coding	273	gene	603618	1	1	1	CDC20	cell division cycle 20	1994	2018	760	Q12834	IPR024977,IPR017986,IPR019775,IPR015943,IPR033187,IPR001680,IPR033010	PF12894,PF00400
8452	protein-coding	273	gene, phenotype	603136, 614496	2	12	11	CUL3	cullin 3	1996	2018	761	Q13618	IPR016158,IPR016159,IPR016157,IPR001373,IPR011991,IPR019559	PF00888,PF10557
1812	protein-coding	272	gene	126449	1	7	2	DRD1	dopamine receptor D1	1990	2018	762	P21728	IPR000276,IPR000929,IPR001413,IPR017452	PF00001
6376	protein-coding	272	gene	601880	1	2	2	CX3CL1	C-X3-C motif chemokine ligand 1	1994	2019	763	P78423	IPR008097,IPR001811	PF00048
51561	protein-coding	272	gene	605580	1	6	6	IL23A	interleukin 23 subunit alpha	1996	2018	764	Q9NPF7	IPR012351,IPR010831,IPR009079	PF16649
3159	protein-coding	271	phenotype, gene	125853, 600701	2	23	22	HMGA1	high mobility group AT-hook 1	1987	2019	765	P17096	IPR000637,IPR031079,IPR017956,IPR000116
7332	protein-coding	271	gene	603721	1	40	36	UBE2L3	ubiquitin conjugating enzyme E2 L3	1994	2019	766	P68036	IPR016135,IPR000608,IPR023313	PF00179
182	protein-coding	271	phenotype, gene	118450, 187500, 601920, 617992	4	25	24	JAG1	jagged canonical Notch ligand 1	1995	2019	767	P78504	IPR000152,IPR026219,IPR001881,IPR001007,IPR011651,IPR009030,IPR013032,IPR000742,IPR001774,IPR018097	PF01414,PF07645,PF00008,PF07657
4973	protein-coding	271	gene, phenotype	602601, 608446	2	1	1	OLR1	oxidized low density lipoprotein receptor 1	1997	2019	768	P78380	IPR016186,IPR016187,IPR013600,IPR001304,	PF08391,PF00059,
5499	protein-coding	270	gene	176875	1	1	1	PPP1CA	protein phosphatase 1 catalytic subunit alpha	1984	2018	769	P62136	IPR031675,IPR006186,IPR029052,IPR004843	PF16891,PF00149
5053	protein-coding	270	phenotype, gene	261600, 612349	2	3	3	PAH	phenylalanine hydroxylase	1985	2018	770	P00439	IPR019773,IPR019774,IPR001273,IPR018301,IPR002912,IPR005961	PF00351,PF01842
1236	protein-coding	270	gene	600242	1	3	3	CCR7	C-C motif chemokine receptor 7	1988	2018	771	P32248	IPR000276,IPR000355,IPR001718,IPR017452	PF00001
975	protein-coding	270	gene, phenotype	186845, 613496	2	0	0	CD81	CD81 molecule	1990	2018	772	P60033	IPR008952,IPR000301,IPR018503,IPR028977,IPR018499	PF00335
25942	protein-coding	270	gene, phenotype	607776, 613406	2	3	2	SIN3A	SIN3 transcription regulator family member A	1995	2018	773	Q96ST3	IPR013194,IPR031693,IPR003822	PF16879,PF08295,PF02671
3575	protein-coding	269	gene, phenotype	146661, 608971	2	23	21	IL7R	interleukin 7 receptor	1990	2019	774	P16871	IPR003961,IPR003531,IPR013783	PF00041
10664	protein-coding	269	gene, phenotype	604167, 615502	2	2	1	CTCF	CCCTC-binding factor	1996	2018	775	P49711	IPR013087,IPR015880,IPR007087	PF13909
551	protein-coding	268	phenotype, gene	125700, 192340	2	0	0	AVP	arginine vasopressin	1958	2019	776	P01185	IPR022423,IPR000981	PF00184,PF00220
6348	protein-coding	268	gene, phenotype	182283, 609423	2	3	3	CCL3	C-C motif chemokine ligand 3	1976	2019	777	P10147	IPR000827,IPR001811	PF00048
5310	protein-coding	268	phenotype, gene	173900, 601313	2	4	3	PKD1	polycystin 1, transient receptor potential channel interacting	1987	2018	778	P98161	IPR022409,IPR002889,IPR014010,IPR001304,IPR003591,IPR016186,IPR032675,IPR000372,IPR001611,IPR000203,IPR000434,IPR013122,IPR016187,IPR002859,IPR000483,IPR006228,IPR001024,IPR000601	PF01477,PF01822,PF00801,PF02010,PF13855,PF00059,PF08016
3655	protein-coding	268	gene, phenotype	147556, 226730	2	7	6	ITGA6	integrin subunit alpha 6	1988	2019	779	P23229	IPR013649,IPR018184,IPR032695,IPR013519,IPR000413,IPR013517	PF01839,PF08441,PF00357
7184	protein-coding	268	gene	191175	1	2	2	HSP90B1	heat shock protein 90 beta family member 1	1989	2019	780	P14625	IPR001404,IPR020575,IPR019805,IPR020568,IPR003594	PF00183,PF02518
329	protein-coding	268	gene	601712	1	1	1	BIRC2	baculoviral IAP repeat containing 2	1994	2018	781	Q13490	IPR001370,IPR011029,IPR028795,IPR001841,IPR001315	PF00619,PF00653,PF13920
7941	protein-coding	268	phenotype, gene	147050, 600807, 601690, 614278	4	6	5	PLA2G7	phospholipase A2 group VII	1995	2018	782	Q13093	IPR016715,IPR029058,IPR005065	PF03403
11168	protein-coding	268	gene	603620	1	0	0	PSIP1	PC4 and SFRS1 interacting protein 1	1996	2018	783	O75475	IPR000313,IPR021567,IPR017859	PF11467,PF00855
9131	protein-coding	267	gene, phenotype	300169, 300614, 300816, 310490	4	1	1	AIFM1	apoptosis inducing factor mitochondria associated 1	1975	2018	784	O95831	IPR016156,IPR023753,IPR032773,IPR029324,IPR004099	PF14721,PF07992,PF14962
5428	protein-coding	267	phenotype, gene	157640, 174763, 203700, 258450, 603041, 607459, 613662	7	6	5	POLG	DNA polymerase gamma, catalytic subunit	1987	2019	785	P54098	IPR002297,IPR001098,IPR019760,IPR012337	PF00476
1978	protein-coding	267	gene	602223	1	2	2	EIF4EBP1	eukaryotic translation initiation factor 4E binding protein 1	1994	2019	786	Q13541	IPR008606	PF05456
5172	protein-coding	267	phenotype, gene	274600, 600791, 605646	3	3	2	SLC26A4	solute carrier family 26 member 4	1995	2018	787	O43511	IPR018045,IPR011547,IPR030285,IPR002645,IPR001902	PF01740,PF00916
3654	protein-coding	267	gene	300283	1	7	7	IRAK1	interleukin 1 receptor associated kinase 1	1996	2019	788	P51617	IPR000488,IPR017441,IPR011009,IPR008271,IPR011029,IPR000719	PF00069,PF00531
1991	protein-coding	266	gene, phenotype	130130, 162800, 202700	3	2	1	ELANE	elastase, neutrophil expressed	1982	2018	789	P08246	IPR001254,IPR009003,IPR033116,IPR001314,IPR018114	PF00089
3122	protein-coding	266	gene	142860	1	92	84	HLA-DRA	major histocompatibility complex, class II, DR alpha	1982	2017	789	P01903	IPR013783,IPR001003,IPR014745,IPR011162,IPR003597,IPR003006,IPR007110,IPR032431	PF00993,PF07654,PF16196
2776	protein-coding	266	phenotype, gene	163000, 185300, 600998	3	2	1	GNAQ	G protein subunit alpha q	1988	2018	791	P50148	IPR027417,IPR011025,IPR001019,IPR000654	PF00503
1398	protein-coding	266	gene	164762	1	7	7	CRK	CRK proto-oncogene, adaptor protein	1990	2018	792	P46108	IPR000980,IPR001452,IPR011511	PF00018,PF00017,PF07653
10524	protein-coding	266	gene	601409	1	10	10	KAT5	lysine acetyltransferase 5	1994	2018	793	Q92993	IPR016197,IPR000953,IPR002717,IPR016181,IPR025995	PF01853,PF11717
8826	protein-coding	266	gene	603379	1	8	8	IQGAP1	IQ motif containing GTPase activating protein 1	1994	2018	793	P46940	IPR000593,IPR008936,IPR001936,IPR001715,IPR027417,IPR001202,IPR027401,IPR000048,IPR023152	PF00616,PF03836,PF00307,PF00612
84868	protein-coding	266	gene	606652	1	5	4	HAVCR2	hepatitis A virus cellular receptor 2	2001	2018	795	Q8TDQ0	IPR007110,IPR013106,IPR013783,IPR003599	PF07686
8359	protein-coding	265	gene	602822	1	2	2	HIST1H4A	histone cluster 1 H4 family member a	1987	2019	796	P62805	IPR001951,IPR019809,IPR009072,IPR004823	PF15511
10320	protein-coding	265	gene, phenotype	603023, 616873	2	43	38	IKZF1	IKAROS family zinc finger 1	1992	2018	797	Q13422	IPR015880,IPR013087,IPR007087	PF00096,
4194	protein-coding	265	gene	602704	1	14	12	MDM4	MDM4 regulator of p53	1994	2019	798	O15151	IPR003121,IPR016495,IPR001841,IPR015458,IPR001876,IPR013083	PF13920,PF02201,PF00641
9759	protein-coding	265	gene	605314	1	20	14	HDAC4	histone deacetylase 4	1995	2018	799	P56524	IPR017320,IPR023801,IPR000286,IPR024643	PF00850,PF12203
80339	protein-coding	265	gene	609567	1	20	19	PNPLA3	patatin like phospholipase domain containing 3	1999	2019	800	Q9NST1	IPR002641,IPR016035	PF01734
203068	protein-coding	264	phenotype, gene	156610, 191130, 615771	3	2	2	TUBB	tubulin beta class I	1980	2019	801	P07437	IPR002453,IPR008280,IPR003008,IPR018316,IPR017975,IPR000217,IPR013838,IPR023123	PF00091,PF03953
7068	protein-coding	264	phenotype, gene	145650, 188570, 190160, 274300	4	28	21	THRB	thyroid hormone receptor beta	1986	2018	802	P10828	IPR001728,IPR001723,IPR001628,IPR000536,IPR013088	PF00104,PF00105
558	protein-coding	264	gene, phenotype	109135, 146110	2	3	3	AXL	AXL receptor tyrosine kinase	1990	2019	803	P30530	IPR007110,IPR003961,IPR000719,IPR001245,IPR017441,IPR020635,IPR008266,IPR003599,IPR013783,IPR011009	PF00041,PF13927,PF07714
6261	protein-coding	264	phenotype, gene	117000, 145600, 180901, 255310, 255320	5	3	1	RYR1	ryanodine receptor 1	1990	2018	803	P21817	IPR013662,IPR014821,IPR015925,IPR000699,IPR033215,IPR011992,IPR013320,IPR002048,IPR001870,IPR013333,IPR005821,IPR009460,IPR016093,IPR003877,IPR003032	PF08454,PF08709,PF13833,PF01365,PF06459,PF02026,PF02815,PF00520,PF00622
10111	protein-coding	264	gene, phenotype	604040, 613078	2	21	20	RAD50	RAD50 double strand break repair protein	1996	2018	805	Q92878	IPR027417,IPR013134,IPR004584	PF13476,PF13558,PF04423
3397	protein-coding	263	gene	600349	1	3	3	ID1	inhibitor of DNA binding 1, HLH protein	1993	2019	806	P41134	IPR011598,IPR026052	PF00010
4217	protein-coding	263	gene	602448	1	3	2	MAP3K5	mitogen-activated protein kinase kinase kinase 5	1996	2019	807	Q99683	IPR013761,IPR025136,IPR000719,IPR017441,IPR011009,IPR008271	PF13281,PF00069
121278	protein-coding	263	gene, phenotype	607478, 608516, 613003	3	0	0	TPH2	tryptophan hydroxylase 2	2002	2018	808	Q8IWU9	IPR019774,IPR018301,IPR001273,IPR005963,IPR002912,IPR019773	PF00351
26986	protein-coding	262	gene	604679	1	2	2	PABPC1	poly(A) binding protein cytoplasmic 1	1987	2018	809	P11940	IPR002004,IPR003954,IPR000504,IPR012677,IPR006515	PF00076,PF00658
3313	protein-coding	262	phenotype, gene	182170, 600548, 616854	3	6	6	HSPA9	heat shock protein family A (Hsp70) member 9	1992	2019	810	P38646	IPR029047,IPR012725,IPR018181,IPR013126,IPR029048	PF00012
4878	protein-coding	261	gene, phenotype	108780, 612201, 615745	3	7	7	NPPA	natriuretic peptide A	1984	2018	811	P01160	IPR030480,IPR002407,IPR000663	PF00212
659	protein-coding	261	phenotype, gene	178600, 265450, 600799	3	5	4	BMPR2	bone morphogenetic protein receptor type 2	1995	2018	812	Q13873	IPR017441,IPR011009,IPR000472,IPR000719,IPR000333,IPR015770	PF01064,PF00069
4086	protein-coding	261	gene	601595	1	4	3	SMAD1	SMAD family member 1	1996	2018	813	Q15797	IPR001132,IPR003619,IPR008984,IPR013019,IPR013790,IPR017855	PF03166,PF03165
5742	protein-coding	260	gene	176805	1	1	0	PTGS1	prostaglandin-endoperoxide synthase 1	1989	2019	814	P23219	IPR029580,IPR000742,IPR010255,IPR019791	PF00008,PF03098
655	protein-coding	260	gene	112267	1	10	7	BMP7	bone morphogenetic protein 7	1990	2019	815	P18075	IPR001111,IPR029034,IPR015615,IPR017948,IPR001839	PF00019,PF00688
1394	protein-coding	260	gene	122561	1	21	19	CRHR1	corticotropin releasing hormone receptor 1	1993	2018	816	P34998	IPR000832,IPR017981,IPR017983,IPR001879,IPR003052,IPR003051	PF02793,PF00002
1673	protein-coding	260	gene	602215	1	0	0	DEFB4A	defensin beta 4A	1997	2018	817	O15263	IPR001855,IPR006080	PF00711
79923	protein-coding	260	gene	607937	1	0	0	NANOG	Nanog homeobox	2002	2018	818	Q9H9S0	IPR001356,IPR017970,IPR009057	PF00046
2006	protein-coding	259	phenotype, gene	123700, 130160, 185500, 194050	4	5	3	ELN	elastin	1981	2019	819	P15502	IPR003979
3624	protein-coding	259	gene	147290	1	16	8	INHBA	inhibin subunit beta A	1986	2018	820	P08476	IPR015615,IPR017948,IPR001839,IPR029034,IPR001111,IPR000491	PF00688,PF00019
2833	protein-coding	259	gene	300574	1	0	0	CXCR3	C-X-C motif chemokine receptor 3	1988	2018	821	P49682	IPR004070,IPR017452,IPR000276,IPR000355	PF00001
821	protein-coding	259	gene	114217	1	4	4	CANX	calnexin	1992	2018	822	P27824	IPR018124,IPR009033,IPR013320,IPR001580	PF00262
4041	protein-coding	259	phenotype, gene	133780, 144750, 166710, 259770, 601813, 601884, 603506, 607634, 607636, 617875	10	15	15	LRP5	LDL receptor related protein 5	1995	2019	823	O75197	IPR000742,IPR023415,IPR002172,IPR011042,IPR017049,IPR000033	PF14670,PF00058,PF00057
4595	protein-coding	258	phenotype, gene	132600, 604933, 608456, 613659	4	2	0	MUTYH	mutY DNA glycosylase	1987	2018	824	Q9UIF7	IPR015797,IPR003651,IPR023170,IPR004036,IPR004035,IPR011257,IPR000086,IPR029119,IPR003265,IPR000445	PF00730,PF14815,PF00633
100133941	protein-coding	258	gene	600074	1	1	1	CD24	CD24 molecule	1990	2018	825
5727	protein-coding	258	phenotype, gene	109400, 601309, 605462, 610828	4	26	26	PTCH1	patched 1	1992	2019	826	Q13635	IPR003392,IPR000731,IPR004766	PF02460
6573	protein-coding	258	gene	600424	1	5	4	SLC19A1	solute carrier family 19 member 1	1994	2018	827	P41440	IPR020846,IPR028339,IPR002666	PF01770
10419	protein-coding	258	gene	604045	1	1	1	PRMT5	protein arginine methyltransferase 5	1998	2018	828	O14744	IPR007857,IPR025799,IPR029063	PF05185
4625	protein-coding	257	phenotype, gene	160500, 160760, 181430, 192600, 255160, 255310, 608358, 613426	8	4	4	MYH7	myosin heavy chain 7	1986	2018	829	P12883	IPR004009,IPR027401,IPR002928,IPR027417,IPR000048,IPR001609	PF01576,PF00063,PF02736
3897	protein-coding	257	phenotype, gene	303350, 304100, 307000, 308840	4	0	0	L1CAM	L1 cell adhesion molecule	1988	2019	830	P32004	IPR013783,IPR007110,IPR026966,IPR003961,IPR003598,IPR013098,IPR003599	PF07679,PF00041,PF13882,PF13927
2120	protein-coding	257	gene, phenotype	600618, 601626, 616216	3	19	12	ETV6	ETS variant 6	1989	2018	831	P41212	IPR003118,IPR013761,IPR011991,IPR000418	PF02198,PF00178
7337	protein-coding	257	phenotype, gene	105830, 601623	2	3	2	UBE3A	ubiquitin protein ligase E3A	1991	2019	832	Q05086	IPR000569,IPR017134,IPR032353	PF16558,PF00632
27185	protein-coding	257	phenotype, gene	604906, 605210	2	13	4	DISC1	DISC1 scaffold protein	1997	2018	833	Q9NRI5	IPR026081,IPR009053
28	protein-coding	256	gene, phenotype	110300, 616093	2	105	101	ABO	ABO, alpha 1-3-N-acetylgalactosaminyltransferase and alpha 1-3-galactosyltransferase	1970	2018	834
2934	protein-coding	256	phenotype, gene	105120, 137350	2	3	1	GSN	gelsolin	1982	2018	835	P06396	IPR030004,IPR007123,IPR029006,IPR007122	PF00626
3181	protein-coding	256	gene, phenotype	600124, 615422	2	1	1	HNRNPA2B1	heterogeneous nuclear ribonucleoprotein A2/B1	1986	2018	836	P22626	IPR012677,IPR000504	PF00076
2073	protein-coding	256	gene, phenotype	133530, 278780, 616570	3	0	0	ERCC5	ERCC excision repair 5, endonuclease	1990	2018	837	P28715	IPR029060,IPR020045,IPR008918,IPR006084,IPR001044,IPR006085,IPR019974,IPR006086	PF00752,PF00867
85480	protein-coding	256	gene	607003	1	17	16	TSLP	thymic stromal lymphopoietin	1999	2018	838	Q969D9	IPR029189	PF15216
59272	protein-coding	256	gene	300335	1	0	0	ACE2	angiotensin I converting enzyme 2	2000	2018	839	Q9BYF1	IPR001548,IPR031588	PF16959,PF01401
3276	protein-coding	255	gene	602950	1	1	1	PRMT1	protein arginine methyltransferase 1	1971	2019	840	Q99873	IPR029063,IPR025799	PF13649
2158	protein-coding	255	phenotype, gene	122700, 300746, 300807, 306900	4	0	0	F9	coagulation factor IX	1975	2018	841	P00740	IPR000152,IPR000294,IPR000742,IPR001254,IPR001314,IPR001881,IPR009003,IPR012224,IPR013032,IPR017857,IPR018097,IPR018114,IPR033116	PF00008,PF00594,PF14670,PF00089
27250	protein-coding	255	gene	608610	1	0	0	PDCD4	programmed cell death 4	1994	2019	842	Q53EL6	IPR016021,IPR016024,IPR003891	PF02847
9112	protein-coding	255	gene	603526	1	2	1	MTA1	metastasis associated 1	1994	2018	842	Q13330	IPR001025,IPR001005,IPR017884,IPR000679,IPR000949,IPR009057	PF01448,PF01426,PF00320,PF00249
3880	protein-coding	254	gene	148020	1	0	0	KRT19	keratin 19	1986	2019	844	P08727	IPR009053,IPR002957,IPR018039,IPR001664	PF00038
3572	protein-coding	254	gene	600694	1	6	6	IL6ST	interleukin 6 signal transducer	1989	2019	845	P40189	IPR010457,IPR003529,IPR003961,IPR013783,IPR015321	PF06328,PF09240,PF00041
405	protein-coding	254	gene	126110	1	8	8	ARNT	aryl hydrocarbon receptor nuclear translocator	1991	2018	846	P27540	IPR000014,IPR001610,IPR013767,IPR001067,IPR011598	PF00010,PF00989,PF14598
1981	protein-coding	254	gene, phenotype	600495, 614251	2	1	1	EIF4G1	eukaryotic translation initiation factor 4 gamma 1	1992	2018	847	Q04637	IPR003891,IPR003890,IPR003307,IPR016024,IPR016021	PF02020,PF02847,PF02854
330	protein-coding	254	gene	601721	1	2	2	BIRC3	baculoviral IAP repeat containing 3	1995	2019	848	Q13489	IPR001841,IPR001315,IPR011029,IPR001370	PF00653,PF00619,PF13920
2670	protein-coding	253	gene, phenotype	137780, 203450	2	2	0	GFAP	glial fibrillary acidic protein	1989	2018	849	P14136	IPR006821,IPR027701,IPR001664,IPR018039	PF00038,PF04732
4085	protein-coding	253	gene	601467	1	4	1	MAD2L1	mitotic arrest deficient 2 like 1	1994	2018	850	Q13257	IPR027097,IPR003511	PF02301
10015	protein-coding	253	gene	608074	1	9	3	PDCD6IP	programmed cell death 6 interacting protein	1994	2019	850	Q8WUM4	IPR004328,IPR025304	PF13949,PF03097
5654	protein-coding	253	phenotype, gene	600142, 602194, 610149, 616779	4	23	23	HTRA1	HtrA serine peptidase 1	1996	2018	852	Q92743	IPR001940,IPR002350,IPR009003,IPR001478,IPR009030,IPR000867	PF00219,PF07648,PF13365,PF00595
1965	protein-coding	251	gene	603907	1	0	0	EIF2S1	eukaryotic translation initiation factor 2 subunit alpha	1975	2018	853	P05198	IPR003029,IPR012340,IPR024055,IPR024054,IPR011488,IPR022967	PF00575,PF07541
5573	protein-coding	251	phenotype, gene	101800, 160980, 188830, 255960, 610489	5	0	0	PRKAR1A	protein kinase cAMP-dependent type I regulatory subunit alpha	1982	2018	854	P10644	IPR012198,IPR018490,IPR003117,IPR000595,IPR018488,IPR014710	PF00027,PF02197
2626	protein-coding	251	phenotype, gene	187500, 600576, 607941, 614429, 614430, 615542	6	17	14	GATA4	GATA binding protein 4	1988	2019	855	P43694	IPR016375,IPR013088,IPR028436,IPR000679,IPR008013	PF05349,PF00320
2623	protein-coding	251	phenotype, gene	190685, 300367, 300835, 305371, 314050	5	0	0	GATA1	GATA binding protein 1	1989	2018	856	P15976	IPR013088,IPR029524,IPR000679	PF00320
7010	protein-coding	251	phenotype, gene	600195, 600221, 600975, 617272	4	11	7	TEK	TEK receptor tyrosine kinase	1992	2018	857	Q02763	IPR017441,IPR018941,IPR008266,IPR013032,IPR011009,IPR020635,IPR001245,IPR013783,IPR000742,IPR000719,IPR003961,IPR007110	PF10430,PF07714,PF00041
9971	protein-coding	251	gene, phenotype	603826, 617049	2	3	3	NR1H4	nuclear receptor subfamily 1 group H member 4	1995	2018	858	Q96RI1	IPR001628,IPR013088,IPR001723,IPR001728,IPR000536	PF00104,PF00105
2	protein-coding	250	gene, phenotype	103950, 104300, 614036	3	1	1	A2M	alpha-2-macroglobulin	1976	2019	859	P01023	IPR008930,IPR011625,IPR011626,IPR014756,IPR001599,IPR002890,IPR009048,IPR010916,IPR019742,IPR019565	PF01835,PF10569,PF07678,PF07703,PF00207,PF07677
2023	protein-coding	250	gene	172430	1	6	5	ENO1	enolase 1	1986	2019	860	P06733	IPR020809,IPR020811,IPR029017,IPR020810,IPR000941,IPR029065	PF03952,PF00113
54790	protein-coding	250	gene, phenotype	612839, 614286	2	38	34	TET2	tet methylcytosine dioxygenase 2	2000	2019	861	Q6N021	IPR024779,	PF12851,
3304	protein-coding	249	gene	603012	1	4	3	HSPA1B	heat shock protein family A (Hsp70) member 1B	1985	2019	862	P0DMV9	IPR029047,IPR018181,IPR013126,IPR029048	PF00012
1655	protein-coding	249	gene	180630	1	1	1	DDX5	DEAD-box helicase 5	1988	2019	863	P17844	IPR027417,IPR014014,IPR000629,IPR001650,IPR011545,IPR014001,IPR012587	PF08061,PF00270,PF00271
84557	protein-coding	249	gene	601242	1	0	0	MAP1LC3A	microtubule associated protein 1 light chain 3 alpha	1989	2019	864	Q9H492	IPR029071,IPR004241	PF02991
7045	protein-coding	249	phenotype, gene	121820, 121900, 122200, 601692, 602082, 607541, 608470, 608471	8	6	5	TGFBI	transforming growth factor beta induced	1992	2018	865	Q15582	IPR011489,IPR032954,IPR016666,IPR000782	PF02469
5052	protein-coding	249	gene, phenotype	176763, 277400	2	3	3	PRDX1	peroxiredoxin 1	1993	2018	866	Q06830	IPR000866,IPR019479,IPR012336,IPR024706	PF00578,PF10417
6446	protein-coding	249	gene	602958	1	10	7	SGK1	serum/glucocorticoid regulated kinase 1	1997	2019	867	O00141	IPR017441,IPR001683,IPR000719,IPR008271,IPR011009,IPR000961,IPR017892	PF00433,PF00069
6928	protein-coding	248	phenotype, gene	125853, 137920, 144700, 189907	4	42	37	HNF1B	HNF1 homeobox B	1990	2018	868	P35680	IPR006897,IPR010982,IPR023219,IPR009057,IPR001356,IPR006899	PF04812,PF00046,PF04814
1660	protein-coding	248	gene	603115	1	0	0	DHX9	DExH-box helicase 9	1992	2018	869	Q08211	IPR007502,IPR011545,IPR011709,IPR027417,IPR014001,IPR001650,IPR002464,IPR014720	PF07717,PF00035,PF04408,PF00271,PF00270
4287	protein-coding	248	phenotype, gene	109150, 607047	2	6	4	ATXN3	ataxin 3	1993	2018	870	P54252	IPR006155,IPR003903	PF02809,PF16619,PF02099
23476	protein-coding	248	gene	608749	1	3	2	BRD4	bromodomain containing 4	2000	2018	871	O60885	IPR027353,IPR031354,IPR001487,IPR018359	PF00439,PF17035,PF17105
51741	protein-coding	248	phenotype, gene	133239, 605131, 614322, 616211	4	44	26	WWOX	WW domain containing oxidoreductase	2000	2018	871	Q9NZC7	IPR001202,IPR002347,IPR016040	PF00106,PF00397,
5972	protein-coding	247	gene, phenotype	179820, 267430, 613092	3	3	3	REN	renin	1967	2018	873	P00797	IPR001969,IPR033121,IPR012848,IPR021109,IPR001461	PF07966,PF00026
6288	protein-coding	247	gene	104750	1	6	4	SAA1	serum amyloid A1	1971	2018	874	P0DJI8	IPR000096	PF00277
4853	protein-coding	247	phenotype, gene	102500, 600275, 610205	3	7	6	NOTCH2	notch receptor 2	1992	2019	875	Q04721	IPR013032,IPR011656,IPR001881,IPR002110,IPR000800,IPR018097,IPR000152,IPR009030,IPR022336,IPR024600,IPR000742,IPR008297,IPR010660,IPR020683	PF00066,PF00008,PF07645,PF12796,PF06816,PF11936,PF07684
4653	protein-coding	247	phenotype, gene	137750, 601652	2	1	1	MYOC	myocilin	1993	2018	876	Q99972	IPR031213,IPR003112	PF02191
10987	protein-coding	247	gene	604850	1	0	0	COPS5	COP9 signalosome subunit 5	1996	2018	877	Q92905	IPR000555	PF01398
26291	protein-coding	247	gene	609436	1	8	6	FGF21	fibroblast growth factor 21	2000	2018	878	Q9NSA1	IPR008996,IPR028142,IPR028292,IPR002209	PF00167
5601	protein-coding	246	gene	602896	1	2	1	MAPK9	mitogen-activated protein kinase 9	1977	2018	879	P45984	IPR003527,IPR008271,IPR000719,IPR008351,IPR011009	PF00069
10763	protein-coding	246	gene	600915	1	0	0	NES	nestin	1985	2018	880	P48681	IPR018039,IPR001664,IPR031211	PF00038
3574	protein-coding	246	gene, phenotype	146660, 618309	2	5	4	IL7	interleukin 7	1989	2019	881	P13232	IPR000226,IPR018049,IPR001181	PF01415
5868	protein-coding	246	gene	179512	1	2	2	RAB5A	RAB5A, member RAS oncogene family	1989	2018	881	P20339	IPR027417,IPR005225,IPR001806	PF00071
3925	protein-coding	246	gene	151442	1	1	0	STMN1	stathmin 1	1989	2019	881	P16949	IPR000956,IPR030514	PF00836
1386	protein-coding	245	gene	123811	1	0	0	ATF2	activating transcription factor 2	1977	2018	884	P15336	IPR013087,IPR029836,IPR007087,IPR016378,IPR004827	PF00170,
468	protein-coding	245	gene	604064	1	1	1	ATF4	activating transcription factor 4	1989	2019	885	P18848	IPR004827,IPR029811	PF00170
1649	protein-coding	245	gene	126337	1	0	0	DDIT3	DNA damage inducible transcript 3	1990	2018	886	P35638	IPR016670,IPR004827	PF07716
5928	protein-coding	245	gene	602923	1	0	0	RBBP4	RB binding protein 4, chromatin remodeling factor	1990	2018	886	Q09028	IPR001680,IPR017986,IPR020472,IPR022052,IPR019775,IPR015943	PF12265,PF00400
8877	protein-coding	245	gene	603730	1	1	1	SPHK1	sphingosine kinase 1	1994	2019	888	Q9NYA1	IPR016064,IPR001206	PF00781
9232	protein-coding	245	gene	604147	1	9	4	PTTG1	PTTG1 regulator of sister chromatid separation, securin	1998	2018	889	O95997	IPR018008,IPR006940	PF04856
50964	protein-coding	245	phenotype, gene	122860, 239100, 269500, 605740	4	14	14	SOST	sclerostin	2001	2018	890	Q9BQB4	IPR015665,IPR006207,IPR008835	PF05463
488	protein-coding	244	phenotype, gene	101900, 108740, 124200	3	10	8	ATP2A2	ATPase sarcoplasmic/endoplasmic reticulum Ca2+ transporting 2	1988	2018	891	P16615	IPR001757,IPR023298,IPR030327,IPR023299,IPR018303,IPR004014,IPR008250,IPR023214,IPR005782,IPR006068	PF13246,PF08282,PF00122,PF00690,PF00689
7416	protein-coding	244	gene	604492	1	2	2	VDAC1	voltage dependent anion channel 1	1989	2018	892	P21796	IPR023614,IPR030270,IPR027246,IPR001925	PF01459
6775	protein-coding	244	gene, phenotype	600558, 612253	2	50	48	STAT4	signal transducer and activator of transcription 4	1994	2019	893	Q14765	IPR013801,IPR012345,IPR013799,IPR013800,IPR008967,IPR015988,IPR029839,IPR011992,IPR001217,IPR000980	PF02865,PF01017,PF02864,PF00017
637	protein-coding	244	gene	601997	1	2	2	BID	BH3 interacting domain death agonist	1994	2018	893	P55957	IPR010479,IPR020728	PF06393
57379	protein-coding	244	gene, phenotype	605257, 605258	2	2	2	AICDA	activation induced cytidine deaminase	2000	2019	895	Q9GZX7	IPR002125,IPR016193,IPR013158,IPR016192	PF08210
71	protein-coding	243	gene, phenotype	102560, 604717, 614583	3	2	2	ACTG1	actin gamma 1	1980	2018	896	P63261	IPR020902,IPR004001,IPR004000	PF00022
3371	protein-coding	243	gene, phenotype	187380, 615629	2	9	8	TNC	tenascin C	1989	2019	897	P24821	IPR002181,IPR000742,IPR013032,IPR014716,IPR033078,IPR003961,IPR014715,IPR013111,IPR013783	PF12661,PF00147,PF00041,PF07974
6890	protein-coding	243	gene, phenotype	170260, 604571	2	4	4	TAP1	transporter 1, ATP binding cassette subfamily B member	1990	2018	898	Q03518	IPR013306,IPR011527,IPR027417,IPR013305,IPR003439,IPR017871,IPR003593	PF00664,PF00005
7532	protein-coding	243	gene, phenotype	605356, 617665	2	3	1	YWHAG	tyrosine 3-monooxygenase/tryptophan 5-monooxygenase activation protein gamma	1994	2018	899	P61981	IPR000308,IPR023409,IPR023410	PF00244
1654	protein-coding	243	gene, phenotype	300160, 300958	2	1	0	DDX3X	DEAD-box helicase 3 X-linked	1997	2018	900	O00571	IPR001650,IPR011545,IPR014001,IPR027417,IPR014014,IPR000629	PF00270,PF00271
408	protein-coding	242	gene	107940	1	2	1	ARRB1	arrestin beta 1	1990	2019	901	P49407	IPR011021,IPR014753,IPR014756,IPR011022,IPR014752,IPR017864,IPR000698	PF02752,PF00339
462	protein-coding	241	gene, phenotype	107300, 613118	2	3	3	SERPINC1	serpin family C member 1	1965	2019	902	P01008	IPR023795,IPR023796,IPR000215,IPR015555	PF00079
4976	protein-coding	241	phenotype, gene	125250, 165500, 210000, 605290, 606657, 616896	6	6	5	OPA1	OPA1 mitochondrial dynamin like GTPase	1998	2018	903	O60313	IPR001401,IPR033047,IPR027417,IPR030381,IPR022812	PF00350
7454	protein-coding	240	phenotype, gene	300299, 300392, 301000, 313900	4	0	0	WAS	WASP actin nucleation promoting factor	1965	2018	904	P42768	IPR000697,IPR011026,IPR003124,IPR011993,IPR027641,IPR000095	PF00786,PF02205,PF00568
7314	protein-coding	240	gene	191339	1	1	1	UBB	ubiquitin B	1975	2018	905	P0CG47	IPR029071,IPR019954,IPR019956,IPR000626	PF00240
1113	protein-coding	240	gene	118910	1	2	2	CHGA	chromogranin A	1986	2018	906	P10645	IPR018054,IPR001990,IPR001819	PF01271
3691	protein-coding	240	phenotype, gene	131800, 147557, 226650, 226730	4	0	0	ITGB4	integrin subunit beta 4	1989	2018	907	P16144	IPR015812,IPR012013,IPR013032,IPR013783,IPR002035,IPR003961,IPR016201,IPR013111,IPR012896,IPR003644,IPR002369	PF07974,PF07965,PF00362,PF03160,PF00041
7187	protein-coding	240	gene, phenotype	601896, 614849	2	13	10	TRAF3	TNF receptor associated factor 3	1994	2019	908	Q13114	IPR013083,IPR012227,IPR027128,IPR001841,IPR008974,IPR017907,IPR002083,IPR013323,IPR001293	PF02176
3491	protein-coding	240	gene	602369	1	0	0	CCN1	cellular communication network factor 1	1994	2018	908	O00622	IPR000867,IPR017891,IPR012395,IPR006207,IPR009030,IPR001007,IPR006208,IPR000884	PF00093,PF00219,PF00007
727	protein-coding	239	gene, phenotype	120900, 609536, 615749	3	9	7	C5	complement C5	1978	2018	910	P01031	IPR008930,IPR011625,IPR002890,IPR009048,IPR008993,IPR001840,IPR018933,IPR018081,IPR001599,IPR001134,IPR000020,IPR011626	PF00207,PF01759,PF01821,PF07678,PF07703,PF07677,PF01835
1459	protein-coding	239	gene	115442	1	4	3	CSNK2A2	casein kinase 2 alpha 2	1985	2018	911	P19784	IPR000719,IPR017441,IPR011009,IPR008271	PF00069
7035	protein-coding	239	gene	152310	1	3	1	TFPI	tissue factor pathway inhibitor	1987	2019	912	P10646	IPR002223,IPR029864,IPR020901	PF00014
23327	protein-coding	239	gene, phenotype	606384, 617201	2	12	6	NEDD4L	neural precursor cell expressed, developmentally down-regulated 4-like, E3 ubiquitin protein ligase	1996	2018	913	Q96PU5	IPR000008,IPR001202,IPR000569	PF00632,PF00168,PF00397
7248	protein-coding	239	phenotype, gene	191100, 605284, 606690, 607341	4	2	1	TSC1	TSC complex subunit 1	1996	2018	913	Q92574	IPR007483	PF04388
5915	protein-coding	238	gene, phenotype	180220, 615524	2	33	24	RARB	retinoic acid receptor beta	1986	2018	915	P10826	IPR003078,IPR001723,IPR000536,IPR001628,IPR013088	PF00104,PF00105
952	protein-coding	238	gene	107270	1	4	4	CD38	CD38 molecule	1990	2018	916	P28907	IPR003193,IPR016040	PF02267
7494	protein-coding	238	gene, phenotype	194355, 612371	2	5	5	XBP1	X-box binding protein 1	1990	2018	916	P17861	IPR004827	PF07716
3290	protein-coding	238	gene, phenotype	600713, 614662	2	1	0	HSD11B1	hydroxysteroid 11-beta dehydrogenase 1	1991	2017	918	P28845	IPR002347,IPR016040,IPR020904	PF00106
2177	protein-coding	238	phenotype, gene	227646, 613984	2	3	1	FANCD2	FA complementation group D2	1995	2018	919	Q9BXW9	IPR029448	PF14631
3814	protein-coding	238	gene, phenotype	603286, 614842	2	2	2	KISS1	KiSS-1 metastasis suppressor	1996	2018	920	Q15726	IPR020207	PF15152
10643	protein-coding	238	gene	608259	1	11	8	IGF2BP3	insulin like growth factor 2 mRNA binding protein 3	1997	2018	921	O00425	IPR004088,IPR012677,IPR004087,IPR000504	PF00076,PF00013
1281	protein-coding	237	gene, phenotype	120180, 130050, 618343	3	4	1	COL3A1	collagen type III alpha 1 chain	1977	2018	922	P02461	IPR001007,IPR000885,IPR008160	PF01391,PF01410,PF00093
3192	protein-coding	237	gene, phenotype	602869, 617391	2	0	0	HNRNPU	heterogeneous nuclear ribonucleoprotein U	1990	2018	923	Q00839	IPR027417,IPR001870,IPR013320,IPR026745,IPR003877,IPR003034	PF00622,PF13671,PF02037
9564	protein-coding	237	gene	602941	1	10	9	BCAR1	BCAR1 scaffold protein, Cas family member	1993	2019	924	P56945	IPR021901,IPR014928,IPR028848,IPR013315,IPR001452	PF12026,PF00018,PF08824
2516	protein-coding	237	gene, phenotype	184757, 612964, 612965, 613957, 617480	5	2	1	NR5A1	nuclear receptor subfamily 5 group A member 1	1994	2019	925	Q13285	IPR001723,IPR001628,IPR016355,IPR013088,IPR000536	PF00104,PF00105
7846	protein-coding	236	gene, phenotype	602529, 611603	2	0	0	TUBA1A	tubulin alpha 1a	1983	2018	926	Q71U36	IPR008280,IPR002452,IPR003008,IPR017975,IPR023123,IPR018316,IPR000217	PF00091,PF03953
5045	protein-coding	236	gene	136950	1	23	22	FURIN	furin, paired basic amino acid cleaving enzyme	1986	2018	927	P09958	IPR022398,IPR002884,IPR008979,IPR006212,IPR023828,IPR000209,IPR023827,IPR009020,IPR032815,IPR015500,IPR009030	PF00082,PF01483,PF16470
590	protein-coding	236	gene, phenotype	177400, 617936	2	14	10	BCHE	butyrylcholinesterase	1987	2019	928	P06276	IPR000997,IPR002018,IPR014788,IPR019826,IPR019819,IPR029058	PF00135,PF08674
9	protein-coding	236	gene	108345	1	5	1	NAT1	N-acetyltransferase 1	1990	2018	929	P18440	IPR001447	PF00797
8797	protein-coding	236	gene	603611	1	4	3	TNFRSF10A	TNF receptor superfamily member 10a	1995	2018	930	O00220	IPR000488,IPR020465,IPR001368,IPR011029	PF00020,PF00531
10059	protein-coding	236	gene, phenotype	603850, 610708, 614388	3	2	1	DNM1L	dynamin 1 like	1997	2018	931	O00429	IPR019762,IPR020850,IPR030381,IPR001401,IPR030556,IPR027417,IPR000375,IPR003130,IPR022812	PF00350,PF02212,PF01031
3939	protein-coding	235	gene, phenotype	150000, 612933	2	1	1	LDHA	lactate dehydrogenase A	1972	2019	932	P00338	IPR015955,IPR011304,IPR001557,IPR001236,IPR018177,IPR022383,IPR016040	PF00056,PF02866
2057	protein-coding	235	phenotype, gene	133100, 133171	2	2	1	EPOR	erythropoietin receptor	1981	2018	933	P19235	IPR003961,IPR015152,IPR013783,IPR003528,IPR009167	PF00041,PF09067
5069	protein-coding	235	gene	176385	1	13	10	PAPPA	pappalysin 1	1981	2018	933	Q13219	IPR000436,IPR008754,IPR013320,IPR024079,IPR030433,IPR000800,IPR011936,IPR006558	PF00084,PF13385,PF05572
6716	protein-coding	235	phenotype, gene	264600, 607306	2	9	7	SRD5A2	steroid 5 alpha-reductase 2	1991	2018	935	P31213	IPR016636,IPR001104	PF02544
1445	protein-coding	235	gene	124095	1	23	21	CSK	C-terminal Src kinase	1991	2018	935	P41240	IPR000980,IPR011009,IPR008266,IPR017441,IPR001452,IPR020635,IPR000719,IPR001245	PF00018,PF00017,PF07714
2324	protein-coding	235	gene, phenotype	136352, 153100, 602089	3	3	2	FLT4	fms related tyrosine kinase 4	1992	2019	937	P35916	IPR008266,IPR001245,IPR000719,IPR011009,IPR020635,IPR013098,IPR017441,IPR003599,IPR007110,IPR009137,IPR013783,IPR003598,IPR001824	PF13927,PF07679,PF07714
8792	protein-coding	235	phenotype, gene	174810, 602080, 603499, 612301	4	21	21	TNFRSF11A	TNF receptor superfamily member 11a	1994	2019	938	Q9Y6Q6	IPR022323,IPR001368,IPR022361	PF00020
9368	protein-coding	235	gene, phenotype	604990, 612287	2	2	2	SLC9A3R1	SLC9A3 regulator 1	1995	2018	939	O14745	IPR015098,IPR017300,IPR001478,IPR031199	PF09007,PF00595
57506	protein-coding	235	gene	609676	1	2	0	MAVS	mitochondrial antiviral signaling protein	1999	2019	940	Q7Z434	IPR026148,IPR031964	,PF16739
632	protein-coding	234	gene	112260	1	2	2	BGLAP	bone gamma-carboxyglutamate protein	1980	2018	941	P02818	IPR002384,IPR000294
7409	protein-coding	234	gene	164875	1	3	3	VAV1	vav guanine nucleotide exchange factor 1	1989	2018	942	P15498	IPR003096,IPR002219,IPR022613,IPR001452,IPR011993,IPR001331,IPR001715,IPR001849,IPR000980,IPR000219,IPR028530	PF11971,PF00130,PF00018,PF00169,PF00621,PF00017
4176	protein-coding	234	gene	600592	1	0	0	MCM7	minichromosome maintenance complex component 7	1991	2019	943	P33993	IPR018525,IPR008050,IPR012340,IPR001208,IPR003593,IPR027925,IPR031327,IPR027417	PF00493,PF14551
1003	protein-coding	234	gene	601120	1	4	2	CDH5	cadherin 5	1991	2018	943	P33151	IPR015919,IPR002126,IPR020894,IPR027397,IPR030052,IPR000233	PF01049,PF00028
1612	protein-coding	234	gene	600831	1	9	4	DAPK1	death associated protein kinase 1	1995	2018	945	P53355	IPR020683,IPR027417,IPR000488,IPR000719,IPR020676,IPR002110,IPR020859,IPR008271,IPR017441,IPR011029,IPR011009	PF00069,PF00023,PF00531,PF13637,PF12796
10499	protein-coding	234	gene	601993	1	14	12	NCOA2	nuclear receptor coactivator 2	1996	2018	946	Q15596	IPR010011,IPR011598,IPR000014,IPR032565,IPR014935,IPR008955,IPR009110,IPR028822,IPR013767,IPR014920,IPR017426	PF14598,PF00989,PF16665,PF16279,PF08815,PF07469,PF08832
23451	protein-coding	234	gene, phenotype	605590, 614286	2	6	5	SF3B1	splicing factor 3b subunit 1	1996	2019	946	O75533	IPR016024,,IPR011989,IPR015016	PF08920,
634	protein-coding	233	gene	109770	1	0	0	CEACAM1	carcinoembryonic antigen related cell adhesion molecule 1	1979	2019	948	P13688	IPR013783,IPR003598,IPR013151,IPR013106,IPR003599,IPR007110	PF13895,PF13927,PF07686,PF00047
249	protein-coding	233	phenotype, gene	146300, 171760, 241500, 241510	4	16	14	ALPL	alkaline phosphatase, biomineralization associated	1980	2018	949	P05186	IPR017850,IPR018299,IPR001952,IPR017849	PF00245
6929	protein-coding	233	gene, phenotype	147141, 616941	2	3	2	TCF3	transcription factor 3	1989	2019	950	P15923	IPR011598	PF00010
5518	protein-coding	233	gene, phenotype	605983, 616362	2	0	0	PPP2R1A	protein phosphatase 2 scaffold subunit Aalpha	1989	2019	950	P30153	IPR021133,IPR031090,IPR016024,IPR000357,IPR011989	PF13646,PF02985
350	protein-coding	232	gene	138700	1	16	15	APOH	apolipoprotein H	1979	2018	952	P02749	IPR015104,IPR000436	PF09014,PF00084
59	protein-coding	232	gene, phenotype	102620, 611788, 613834, 614042	4	7	6	ACTA2	actin alpha 2, smooth muscle	1984	2019	953	P62736	IPR004000,IPR004001,IPR020902	PF00022
1435	protein-coding	232	gene	120420	1	9	8	CSF1	colony stimulating factor 1	1985	2019	954	P09603	IPR008001,IPR009079	PF05337
919	protein-coding	232	gene, phenotype	186780, 610163	2	11	8	CD247	CD247 molecule	1986	2017	955	P20963	IPR003110,IPR021663,IPR024128	PF11628,PF02189
6441	protein-coding	232	gene	178635	1	4	4	SFTPD	surfactant protein D	1991	2018	956	P35247	IPR016187,IPR018378,IPR016186,IPR015097,IPR008160,IPR001304	PF00059,PF01391,PF09006
9575	protein-coding	232	gene	601851	1	5	4	CLOCK	clock circadian regulator	1994	2018	957	O15516	IPR000014,IPR001067,IPR001610,IPR013767,IPR011598	PF14598,PF00989,PF00010
64135	protein-coding	232	phenotype, gene	182250, 606951, 615846	3	22	21	IFIH1	interferon induced with helicase C domain 1	2000	2018	958	Q9BYX4	IPR006935,IPR011029,IPR021673,IPR027417,IPR031964,IPR014001,IPR001650	PF00271,PF04851,PF16739,PF11648
100	protein-coding	231	phenotype, gene	102700, 608958	2	2	2	ADA	adenosine deaminase	1980	2018	959	P00813	IPR028893,IPR001365,IPR006650,IPR006330,IPR032466	PF00962
5921	protein-coding	231	gene, phenotype	139150, 605462, 608354	3	4	2	RASA1	RAS p21 protein activator 1	1987	2019	960	P20936	IPR001452,IPR001849,IPR000980,IPR008936,IPR001936,IPR011993,IPR023152,IPR000008,IPR028554	PF00018,PF00616,PF00169,PF00017,PF00168
7518	protein-coding	231	gene, phenotype	194363, 616541	2	9	5	XRCC4	X-ray repair cross complementing 4	1990	2018	961	Q13426	IPR009089,IPR010585,IPR014751	PF06632
5705	protein-coding	231	gene	601681	1	0	0	PSMC5	proteasome 26S subunit, ATPase 5	1990	2018	961	P62195	IPR003960,IPR003593,IPR003959,IPR027417,IPR005937	PF00004
773	protein-coding	231	phenotype, gene	108500, 141500, 183086, 601011, 617106	5	6	3	CACNA1A	calcium voltage-gated channel subunit alpha1 A	1992	2019	963	O00555	IPR014873,IPR002077,IPR027359,IPR005821,IPR031649,IPR005448	PF00520,PF16905,PF08763
6833	protein-coding	231	phenotype, gene	125853, 240800, 256450, 600509, 606176, 610374	6	8	5	ABCC8	ATP binding cassette subfamily C member 8	1994	2018	964	Q09428	IPR000388,IPR003439,IPR027417,IPR000844,IPR017871,IPR003593,IPR011527	PF00005,PF00664,
25937	protein-coding	231	gene	607392	1	3	2	WWTR1	WW domain containing transcription regulator 1	2000	2019	965	Q9GZV5	IPR001202	PF00397
5710	protein-coding	230	gene	601648	1	1	1	PSMD4	proteasome 26S subunit, non-ATPase 4	1986	2018	966	P55036	IPR002035,IPR027040,IPR003903	PF02809,PF13519
4306	protein-coding	230	phenotype, gene	177735, 600983, 605115	3	16	12	NR3C2	nuclear receptor subfamily 3 group C member 2	1987	2018	967	P08235	IPR000536,IPR013088,IPR001628	PF00104,PF00105
8314	protein-coding	230	gene, phenotype	603089, 614327	2	4	3	BAP1	BRCA1 associated protein 1	1989	2019	968	Q92560	IPR001578	PF01088
4171	protein-coding	230	gene, phenotype	116945, 616968	2	2	1	MCM2	minichromosome maintenance complex component 2	1991	2019	969	P49736	IPR001208,IPR027417,IPR008045,IPR012340,IPR018525,IPR031327,IPR027925	PF14551,PF12619,PF00493
8312	protein-coding	230	phenotype, gene	114550, 603816, 607864	3	16	16	AXIN1	axin 1	1997	2018	970	O15169	IPR016137,IPR024066,IPR032101,IPR014936,IPR001158,IPR029797,IPR029071	PF08833,PF16646,PF00615,PF00778
1048	protein-coding	229	gene	114890	1	1	0	CEACAM5	carcinoembryonic antigen related cell adhesion molecule 5	1987	2018	971	P06731	IPR003598,IPR003599,IPR013783,IPR007110,IPR013106	PF07686,PF13927,PF13895
467	protein-coding	229	gene	603148	1	3	2	ATF3	activating transcription factor 3	1989	2019	972	P18847	IPR004827,IPR000837,IPR029812	PF00170,PF07716
7507	protein-coding	229	phenotype, gene	278700, 611153	2	4	4	XPA	XPA, DNA damage recognition and repair factor	1990	2018	973	P23025	IPR022656,IPR009061,IPR022658,IPR022652,IPR000465	PF05181,PF01286
5268	protein-coding	229	gene	154790	1	3	0	SERPINB5	serpin family B member 5	1994	2018	974	P36952	IPR023796,IPR023795,IPR000240,IPR000215	PF00079
8660	protein-coding	229	phenotype, gene	125853, 600797	2	9	8	IRS2	insulin receptor substrate 2	1995	2019	975	Q9Y4H2	IPR002404,IPR001849,IPR011993	PF00169,PF02174
10856	protein-coding	229	gene	604788	1	4	4	RUVBL2	RuvB like AAA ATPase 2	1999	2019	976	Q9Y230	IPR027238,IPR027417,IPR003593,IPR010339	PF06068
1514	protein-coding	228	gene	116880	1	0	0	CTSL	cathepsin L	1978	2018	977	P07711	IPR013128,IPR000169,IPR000668,IPR025661,IPR025660,IPR013201	PF08246,PF00112
5584	protein-coding	228	gene	600539	1	5	3	PRKCI	protein kinase C iota	1988	2018	978	P41743	IPR011009,IPR020454,IPR002219,IPR017441,IPR000270,IPR000719,IPR012233,IPR008271,IPR000961,IPR017892	PF00130,PF00069,PF00433,PF00564
382	protein-coding	228	gene	600464	1	1	0	ARF6	ADP ribosylation factor 6	1990	2018	979	P62330	IPR005225,IPR006689,IPR024156,IPR027417	PF00025
2810	protein-coding	228	gene	601290	1	1	1	SFN	stratifin	1992	2018	980	P31947	IPR023409,IPR000308,IPR023410	PF00244
6921	protein-coding	228	gene	600788	1	1	1	ELOC	elongin C	1993	2019	981	Q15369	IPR011333,IPR016073,IPR001232	PF03931
56616	protein-coding	228	gene, phenotype	605219, 614152	2	0	0	DIABLO	diablo IAP-binding mitochondrial protein	1994	2018	982	Q9NR28	IPR015142,IPR009062	PF09057
7054	protein-coding	227	gene, phenotype	191290, 605407	2	6	4	TH	tyrosine hydroxylase	1978	2018	983	P07101	IPR001273,IPR005962,IPR019774,IPR018301,IPR019773,IPR021164	PF12549,PF00351
2919	protein-coding	227	gene	155730	1	7	6	CXCL1	C-X-C motif chemokine ligand 1	1987	2018	984	P09341	IPR001089,IPR001811,IPR018048	PF00048
3485	protein-coding	227	gene	146731	1	4	3	IGFBP2	insulin like growth factor binding protein 2	1989	2019	985	P18065	IPR000716,IPR017891,IPR000867,IPR009030,IPR012210,IPR022321,IPR009168	PF00086,PF00219
5037	protein-coding	227	gene	604591	1	2	2	PEBP1	phosphatidylethanolamine binding protein 1	1992	2019	986	P30086	IPR001858,IPR008914	PF01161
10657	protein-coding	227	gene	602489	1	1	1	KHDRBS1	KH RNA binding domain containing, signal transduction associated 1	1992	2019	986	Q07666	IPR004087,IPR032335,IPR032571,IPR004088	PF00013,PF16568,PF16274
6817	protein-coding	227	gene	171150	1	14	14	SULT1A1	sulfotransferase family 1A member 1	1993	2018	988	P50225	IPR027417,IPR000863	PF00685
2852	protein-coding	227	gene	601805	1	0	0	GPER1	G protein-coupled estrogen receptor 1	1996	2019	989	Q99527	IPR017452,IPR000276	PF00001
3663	protein-coding	227	gene, phenotype	607218, 612245, 612251	3	40	40	IRF5	interferon regulatory factor 5	1998	2018	990	Q13568	IPR017855,IPR019817,IPR011991,IPR019471,IPR029838,IPR008984,IPR001346	PF10401,PF00605
246778	protein-coding	227	gene	608273	1	23	23	IL27	interleukin 27	2002	2019	991	Q8NEV9	IPR026207
2246	protein-coding	226	gene	131220	1	6	5	FGF1	fibroblast growth factor 1	1986	2018	992	P05230	IPR002209,IPR008996,IPR028142,IPR028210	PF00167
308	protein-coding	226	gene, phenotype	131230, 614391	2	6	3	ANXA5	annexin A5	1987	2018	993	P08758	IPR018252,IPR015473,IPR018502,IPR002392,IPR001464	PF00191
5292	protein-coding	226	gene	164960	1	5	2	PIM1	Pim-1 proto-oncogene, serine/threonine kinase	1987	2018	993	P11309	IPR017348,IPR008271,IPR017441,IPR011009,IPR000719	PF00069
3055	protein-coding	226	gene	142370	1	4	4	HCK	HCK proto-oncogene, Src family tyrosine kinase	1987	2018	993	P08631	IPR017441,IPR000980,IPR008266,IPR020635,IPR011009,IPR000719,IPR001245,IPR001452	PF00018,PF00017,PF07714
2167	protein-coding	226	gene	600434	1	3	3	FABP4	fatty acid binding protein 4	1989	2019	996	P15090	IPR012674,IPR031259,IPR011038,IPR000463,IPR000566,IPR033073	PF00061
81	protein-coding	226	phenotype, gene	603278, 604638	2	4	1	ACTN4	actinin alpha 4	1990	2018	997	O43707	IPR001589,IPR011992,IPR018159,IPR029637,IPR018247,IPR002048,IPR001715,IPR014837,IPR002017	PF00307,PF00435,PF08726
7039	protein-coding	225	gene	190170	1	20	14	TGFA	transforming growth factor alpha	1984	2018	998	P01135	IPR000742,IPR013032,IPR015497
3675	protein-coding	225	gene, phenotype	605025, 614748	2	0	0	ITGA3	integrin subunit alpha 3	1984	2018	998	P26006	IPR013649,IPR018184,IPR032695,IPR013519,IPR013517,IPR000413	PF01839,PF08441
10381	protein-coding	225	phenotype, gene	600638, 602661, 614039	3	6	6	TUBB3	tubulin beta 3 class III	1986	2019	1000	Q13509	IPR000217,IPR002453,IPR003008,IPR008280,IPR017975,IPR018316,IPR023123,IPR013838	PF00091,PF03953
7166	protein-coding	225	gene	191060	1	1	1	TPH1	tryptophan hydroxylase 1	1987	2017	1001	P17752	IPR019774,IPR019773,IPR018301,IPR005963,IPR002912,IPR001273	PF00351
3482	protein-coding	225	phenotype, gene	114550, 147280	2	13	10	IGF2R	insulin like growth factor 2 receptor	1987	2018	1001	P11717	IPR000479,IPR009011,IPR013806,IPR000562	PF00040,PF00878
4254	protein-coding	225	phenotype, gene	145250, 184745, 611664, 616697	4	16	16	KITLG	KIT ligand	1990	2018	1003	P21583	IPR009079,IPR012351,IPR003452	PF02404
8289	protein-coding	225	gene, phenotype	603024, 614607	2	7	6	ARID1A	AT-rich interaction domain 1A	1994	2019	1004	O14497	IPR011989,IPR001606,IPR016024,IPR033388,IPR021906,IPR030094	PF01388,PF12031
8862	protein-coding	225	gene	300297	1	1	1	APLN	apelin	1998	2019	1005	Q9ULZ1	IPR026155	PF15360
118	protein-coding	224	gene, phenotype	102680, 145500	2	2	1	ADD1	adducin 1	1987	2018	1006	P35611	IPR001303,IPR027766	PF00596
5167	protein-coding	224	phenotype, gene	125853, 173335, 208000, 601665, 613312, 615522	6	1	0	ENPP1	ectonucleotide pyrophosphatase/phosphodiesterase 1	1990	2018	1007	P22413	IPR001212,IPR024873,IPR020821,IPR029890,IPR017849,IPR017850,IPR020436,IPR002591,IPR001604	PF01663,PF01223,PF01033
6654	protein-coding	224	phenotype, gene	135300, 182530, 610733	3	2	1	SOS1	SOS Ras/Rac guanine nucleotide exchange factor 1	1992	2018	1008	Q07889	IPR000651,IPR011993,IPR001895,IPR007125,IPR001849,IPR019804,IPR000219,IPR009072,IPR023578	PF00618,PF00621,PF00125,PF00617,PF00169
5170	protein-coding	224	gene	605213	1	0	0	PDPK1	3-phosphoinositide dependent protein kinase 1	1994	2018	1009	O15530	IPR008271,IPR000719,IPR017441,IPR011993,IPR011009	PF14593,PF00069
7014	protein-coding	224	gene	602027	1	4	4	TERF2	telomeric repeat binding factor 2	1996	2018	1010	Q15554	IPR013867,IPR030657,IPR017930,IPR031902,IPR001005,IPR009057	PF08558,PF00249,PF16772
3164	protein-coding	223	gene	139139	1	1	1	NR4A1	nuclear receptor subfamily 4 group A member 1	1989	2018	1011	P22736	IPR000536,IPR013088,IPR001628,IPR003070,IPR003071,IPR001723	PF00104,PF00105
3728	protein-coding	223	gene, phenotype	173325, 601214, 611528	3	7	7	JUP	junction plakoglobin	1989	2018	1011	P14923	IPR011989,IPR013284,IPR016024,IPR030461,IPR000225	PF00514
6607	protein-coding	223	phenotype, gene	253400, 601627	2	0	0	SMN2	survival of motor neuron 2, centromeric	1995	2019	1013	Q16637	IPR010304,IPR002999	PF06003
7334	protein-coding	223	gene	603679	1	1	1	UBE2N	ubiquitin conjugating enzyme E2 N	1996	2018	1014	P61088	IPR023313,IPR000608,IPR016135	PF00179
1604	protein-coding	222	gene, phenotype	125240, 226300, 613793	3	5	5	CD55	CD55 molecule (Cromer blood group)	1982	2018	1015	P08174	IPR000436	PF00084
3973	protein-coding	222	gene, phenotype	152790, 176410, 238320	3	7	6	LHCGR	luteinizing hormone/choriogonadotropin receptor	1987	2018	1016	P22888	IPR000276,IPR002131,IPR002273,IPR026906,IPR032675,IPR017452	PF00001,PF13306
546	protein-coding	222	gene, phenotype	300032, 300448, 301040, 309580	4	0	0	ATRX	ATRX chromatin remodeler	1987	2018	1016	P46100	IPR014001,IPR011011,IPR000330,IPR001650,IPR025766,IPR027417,IPR013083	PF00176,PF00271
6390	protein-coding	222	phenotype, gene	115310, 171300, 185470, 606764, 606864	5	1	1	SDHB	succinate dehydrogenase complex iron sulfur subunit B	1989	2018	1018	P21912	IPR017896,IPR009051,IPR001041,IPR012675,IPR006058,IPR004489,IPR017900,IPR025192	PF13534,PF13085
1138	protein-coding	222	gene, phenotype	118505, 612052	2	31	31	CHRNA5	cholinergic receptor nicotinic alpha 5 subunit	1991	2019	1019	P30532	IPR006029,IPR018000,IPR027361,IPR002394,IPR006202,IPR006201	PF02932,PF02931
51176	protein-coding	222	gene	153245	1	11	9	LEF1	lymphoid enhancer binding factor 1	1991	2018	1019	Q9UJU2	IPR009071,IPR027397,IPR013558,IPR024940	PF00505,PF08347
156	protein-coding	222	gene	109635	1	1	1	GRK2	G protein-coupled receptor kinase 2	1991	2018	1019	P25098	IPR016137,IPR000719,IPR017441,IPR001849,IPR008271,IPR000239,IPR011993,IPR000961,IPR011009	PF00169,PF00069,PF00615
3718	protein-coding	222	gene, phenotype	600173, 600802	2	0	0	JAK3	Janus kinase 3	1993	2019	1022	P52333	IPR000980,IPR020775,IPR000719,IPR019749,IPR000299,IPR001245,IPR011993,IPR020635,IPR016251,IPR017441,IPR011009,IPR008266	PF07714
701	protein-coding	222	phenotype, gene	114500, 176430, 257300, 602860	4	2	1	BUB1B	BUB1 mitotic checkpoint serine/threonine kinase B	1998	2018	1023	O60566	IPR013212,IPR011009,IPR015661,IPR000719	PF00069,PF08311
1361	protein-coding	221	gene	603101	1	4	4	CPB2	carboxypeptidase B2	1977	2019	1024	Q96IY4	IPR000834,IPR009020,IPR003146	PF00246,PF02244
3856	protein-coding	221	phenotype, gene	118900, 148060, 215600	3	3	3	KRT8	keratin 8	1982	2018	1025	P05787	IPR001664,IPR003054,IPR009053,IPR032444,IPR018039	PF16208,PF00038
1634	protein-coding	221	gene, phenotype	125255, 610048	2	5	4	DCN	decorin	1986	2018	1026	P07585	IPR003591,IPR001611,IPR032675,IPR028549,IPR016352,IPR000372	PF01462,PF13855
121504	protein-coding	221	gene	615069	1	1	1	HIST4H4	histone cluster 4 H4	1987	2018	1027	P62805	IPR019809,IPR004823,IPR009072,IPR001951	PF15511
9076	protein-coding	221	gene, phenotype	603718, 607626	2	3	1	CLDN1	claudin 1	1994	2018	1028	O95832	IPR017974,IPR006187,IPR004031,IPR003548	PF00822
150	protein-coding	220	gene	104210	1	4	4	ADRA2A	adrenoceptor alpha 2A	1981	2019	1029	P08913	IPR002233,IPR001946,IPR000276,IPR017452	PF00001
7471	protein-coding	220	gene, phenotype	164820, 615220, 615221	3	6	6	WNT1	Wnt family member 1	1985	2019	1030	P04628	IPR009139,IPR018161,IPR005817	PF00110
186	protein-coding	220	gene	300034	1	5	4	AGTR2	angiotensin II receptor type 2	1988	2018	1031	P50052	IPR000147,IPR000276,IPR000248,IPR017452	PF00001
9173	protein-coding	220	gene	601203	1	31	27	IL1RL1	interleukin 1 receptor like 1	1992	2018	1032	Q01638	IPR003598,IPR013098,IPR003599,IPR004074,IPR007110,IPR000157,IPR013783,IPR015621	PF07679,PF01582,
2072	protein-coding	220	gene, phenotype	133520, 278760, 610965, 615272	4	17	12	ERCC4	ERCC excision repair 4, endonuclease catalytic subunit	1993	2018	1033	Q92889	IPR006166,IPR011335,,IPR020819,IPR010994,IPR006167	PF02732,
1540	protein-coding	220	phenotype, gene	132700, 601606, 605018, 605041	4	8	8	CYLD	CYLD lysine 63 deubiquitinase	1994	2018	1034	Q9NQC7	IPR001394,IPR000938,IPR028889,IPR018200	PF16607,PF00443,PF01302
580	protein-coding	220	phenotype, gene	114480, 601593	2	6	6	BARD1	BRCA1 associated RING domain 1	1994	2018	1034	Q99728	IPR017907,IPR002110,IPR033097,IPR013083,IPR020683,IPR001357,IPR001841	PF14835,PF12796
5423	protein-coding	219	gene	174760	1	2	1	POLB	DNA polymerase beta	1986	2018	1036	P06746	IPR029398,IPR002008,IPR027420,IPR010996,IPR028207,IPR018944,IPR022312,IPR003583,IPR002054,IPR019843	PF14792,PF10391,PF14791,PF14716
1806	protein-coding	219	phenotype, gene	274270, 612779	2	28	21	DPYD	dihydropyrimidine dehydrogenase	1988	2018	1037	Q12882	IPR028261,IPR017900,IPR023753,IPR005720,IPR013785,IPR017896,IPR009051	PF14697,PF01180,PF07992,PF14691
2923	protein-coding	219	gene	602046	1	3	2	PDIA3	protein disulfide isomerase family A member 3	1988	2019	1037	P30101	IPR005788,IPR017937,IPR013766,IPR005792,IPR012336	PF00085,PF13848
375	protein-coding	219	gene, phenotype	103180, 618185	2	0	0	ARF1	ADP ribosylation factor 1	1989	2018	1039	P84077	IPR027417,IPR024156,IPR006689,IPR005225	PF00025
5144	protein-coding	219	gene, phenotype	600129, 614613	2	27	17	PDE4D	phosphodiesterase 4D	1989	2018	1039	Q08499	IPR023088,,IPR002073,IPR023174	PF00233,
1910	protein-coding	219	gene, phenotype	131244, 277580, 600155, 600501	4	6	4	EDNRB	endothelin receptor type B	1990	2018	1041	P24530	IPR001112,IPR000276,IPR000499,IPR017452	PF00001
8607	protein-coding	219	gene	603449	1	4	4	RUVBL1	RuvB like AAA ATPase 1	1992	2018	1042	Q9Y265	IPR010339,IPR027238,IPR027417,IPR003593	PF06068
942	protein-coding	219	gene	601020	1	11	9	CD86	CD86 molecule	1993	2018	1043	P42081	IPR007110,IPR013106,IPR003599,IPR013783	PF13895,PF07686
9332	protein-coding	219	gene	605545	1	4	4	CD163	CD163 molecule	1993	2019	1043	Q86VB7	IPR001190,IPR017448	PF00530
1785	protein-coding	219	phenotype, gene	160150, 602378, 606482, 615368	4	5	4	DNM2	dynamin 2	1995	2018	1045	P50570	IPR027188,IPR001849,IPR022812,IPR000375,IPR030381,IPR019762,IPR011993,IPR020850,IPR001401,IPR027417,IPR003130	PF00350,PF01031,PF02212,PF00169
9839	protein-coding	219	phenotype, gene	235730, 605802	2	21	19	ZEB2	zinc finger E-box binding homeobox 2	1996	2019	1046	O60315	IPR001356,IPR008598,IPR007087,IPR015880,IPR013087,IPR009057	PF12874,PF05605
10392	protein-coding	219	gene	605980	1	2	1	NOD1	nucleotide binding oligomerization domain containing 1	1999	2019	1047	Q9Y239	IPR007111,IPR027417,IPR011029,IPR001315,IPR032675,IPR001611	PF13516,PF05729,PF00619
126	protein-coding	218	gene, phenotype	103730, 103780, 168600	3	17	13	ADH1C	alcohol dehydrogenase 1C (class I), gamma polypeptide	1976	2018	1048	P00326	IPR020843,IPR013149,IPR002085,IPR016040,IPR013154,IPR011032,IPR002328	PF08240,PF00107
5627	protein-coding	218	gene, phenotype	176880, 612336, 614514	3	2	1	PROS1	protein S	1978	2018	1049	P07225	IPR000294,IPR001881,IPR001791,IPR000742,IPR000152,IPR013032,IPR009030,IPR018097,IPR033189,IPR013320,IPR017857	PF07645,PF14670,PF00594,PF02210,PF00054,PF00008
5906	protein-coding	218	gene	179520	1	6	5	RAP1A	RAP1A, member of RAS oncogene family	1988	2018	1050	P62834	IPR020849,IPR005225,IPR027417,IPR001806	PF00071
9531	protein-coding	218	gene, phenotype	603883, 612954, 613881	3	5	5	BAG3	BCL2 associated athanogene 3	1994	2018	1051	O95817	IPR001202,IPR003103	PF02179,PF00397
51094	protein-coding	218	gene	607945	1	1	1	ADIPOR1	adiponectin receptor 1	1994	2019	1051	Q96A54	IPR004254	PF03006
4155	protein-coding	217	gene	159430	1	8	2	MBP	myelin basic protein	1970	2017	1053	P02686	IPR000548	PF01669
7020	protein-coding	217	gene, phenotype	107580, 113620	2	7	1	TFAP2A	transcription factor AP-2 alpha	1988	2019	1054	P05549	IPR004979,IPR013854,IPR008121	PF03299
4478	protein-coding	217	phenotype, gene	300988, 309845	2	1	1	MSN	moesin	1991	2018	1055	P26038	IPR018980,IPR019748,IPR019747,IPR018979,IPR014352,IPR011174,IPR000798,IPR019749,IPR029071,IPR008954,IPR011259,IPR011993,IPR000299	PF09379,PF00769,PF00373,PF09380
6364	protein-coding	217	gene	601960	1	7	6	CCL20	C-C motif chemokine ligand 20	1994	2019	1056	P78556	IPR000827,IPR001811	PF00048
24	protein-coding	217	phenotype, gene	153800, 248200, 601691, 601718, 604116	5	6	4	ABCA4	ATP binding cassette subfamily A member 4	1996	2019	1057	P78363	IPR003593,IPR026082,IPR003439,IPR017871,IPR027417,IPR005951	PF00005,PF12698
83737	protein-coding	217	gene, phenotype	606409, 613385	2	7	7	ITCH	itchy E3 ubiquitin protein ligase	1998	2018	1058	Q96J02	IPR000569,IPR001202,IPR000008,IPR024928	PF00168,PF00397,PF00632
840	protein-coding	216	gene	601761	1	4	3	CASP7	caspase 7	1975	2019	1059	P55210	IPR015917,IPR016129,IPR002138,IPR017350,IPR033139,IPR001309,IPR029030	PF00656
5744	protein-coding	216	gene, phenotype	168470, 613382	2	21	18	PTHLH	parathyroid hormone like hormone	1979	2019	1060	P12272	IPR001415,IPR003626	PF01279
928	protein-coding	216	gene	143030	1	5	4	CD9	CD9 molecule	1981	2018	1061	P21926	IPR008952,IPR028977,IPR018503,IPR000301,IPR018499	PF00335
5077	protein-coding	216	phenotype, gene	122880, 148820, 193500, 268220, 606597	5	15	14	PAX3	paired box 3	1982	2019	1062	P23760	IPR001523,IPR011991,IPR017970,IPR001356,IPR009057,IPR022106,IPR033038	PF00046,PF12360,PF00292
6010	protein-coding	216	phenotype, gene	136880, 180380, 610445, 613731	4	2	1	RHO	rhodopsin	1984	2018	1063	P08100	IPR019477,IPR001760,IPR027430,IPR000276,IPR000732,IPR017452	PF10413,PF00001
3567	protein-coding	216	gene	147850	1	6	6	IL5	interleukin 5	1986	2018	1064	P05113	IPR012351,IPR000186,IPR009079	PF02025
5588	protein-coding	216	gene	600448	1	16	12	PRKCQ	protein kinase C theta	1988	2018	1065	Q04759	IPR014376,IPR008271,IPR000008,IPR000961,IPR027264,IPR017441,IPR000719,IPR017892,IPR011009,IPR020454,IPR002219	PF00069,PF00130,PF00433
6688	protein-coding	216	gene	165170	1	11	10	SPI1	Spi-1 proto-oncogene	1990	2018	1066	P17947	IPR000418,IPR011991	PF00178
2902	protein-coding	216	gene, phenotype	138249, 614254, 617820	3	1	0	GRIN1	glutamate ionotropic receptor NMDA type subunit 1	1992	2018	1067	Q05586	IPR028082,IPR001508,IPR001828,IPR019594,IPR018882,IPR001320	PF00060,PF10562,PF01094,PF10613
6690	protein-coding	215	gene, phenotype	167790, 167800, 608189	3	5	2	SPINK1	serine peptidase inhibitor, Kazal type 1	1977	2018	1068	P00995	IPR002350,IPR001239	PF00050
6548	protein-coding	215	gene, phenotype	107310, 616291	2	0	0	SLC9A1	solute carrier family 9 member A1	1988	2018	1069	P19634	IPR032103,IPR006153,IPR018422,IPR001970,IPR004709	PF16644,PF00999
6351	protein-coding	215	gene	182284	1	3	3	CCL4	C-C motif chemokine ligand 4	1988	2018	1069	P13236	IPR000827,IPR001811	PF00048
966	protein-coding	215	gene, phenotype	107271, 612300	2	3	3	CD59	CD59 molecule (CD59 blood group)	1989	2018	1071	P13987	IPR027101,IPR018363,IPR016054	PF00021
6925	protein-coding	215	gene, phenotype	602272, 610954, 613267	3	44	40	TCF4	transcription factor 4	1990	2019	1072	P15884	IPR011598	PF00010
10397	protein-coding	215	phenotype, gene	601455, 605262	2	2	1	NDRG1	N-myc downstream regulated 1	1994	2019	1073	Q92597	IPR029058,IPR004142,IPR030693	PF03096
3811	protein-coding	215	gene, phenotype	604946, 609423	2	2	2	KIR3DL1	killer cell immunoglobulin like receptor, three Ig domains and long cytoplasmic tail 1	1994	2017	1073	P43629	IPR003599,IPR013783,IPR007110,IPR013151	PF00047
10630	protein-coding	215	gene	608863	1	1	0	PDPN	podoplanin	1994	2018	1073	Q86YL7	IPR008783	PF05808
2705	protein-coding	214	phenotype, gene	302800, 304040	2	0	0	GJB1	gap junction protein beta 1	1975	2018	1076	P08034	IPR017990,IPR013092,IPR019570,IPR000500,IPR002267	PF00029
476	protein-coding	214	gene, phenotype	182310, 618036, 618314	3	2	2	ATP1A1	ATPase Na+/K+ transporting subunit alpha 1	1981	2018	1077	P05023	IPR023214,IPR001757,IPR004014,IPR008250,IPR023298,IPR023299,IPR018303,IPR005775,IPR006068	PF00689,PF00122,PF13246,PF00690,PF00702
4522	protein-coding	214	gene, phenotype	172460, 601634, 617780	3	6	6	MTHFD1	methylenetetrahydrofolate dehydrogenase, cyclohydrolase and formyltetrahydrofolate synthetase 1	1985	2018	1078	P11586	IPR020631,IPR020867,IPR020630,IPR000672,IPR000559,IPR016040,IPR027417,IPR020628	PF00763,PF02882,PF01268
2903	protein-coding	214	gene, phenotype	138253, 245570	2	26	17	GRIN2A	glutamate ionotropic receptor NMDA type subunit 2A	1992	2018	1079	Q12879	IPR001828,IPR019594,IPR028082,IPR018884,IPR001508,IPR001320	PF10565,PF10613,PF00060,PF01094
5445	protein-coding	214	gene	602447	1	1	0	PON2	paraoxonase 2	1996	2018	1080	Q15165	IPR011042,IPR008364,IPR002640	PF01731,
4607	protein-coding	213	phenotype, gene	115197, 600958, 615396	3	8	8	MYBPC3	myosin binding protein C, cardiac	1978	2019	1081	Q14896	IPR007110,IPR003961,IPR003598,IPR013783,IPR013098,IPR003599	PF00041,PF07679
87	protein-coding	213	gene, phenotype	102575, 615193	2	14	10	ACTN1	actinin alpha 1	1989	2018	1082	P12814	IPR026921,IPR018159,IPR002017,IPR002048,IPR018247,IPR014837,IPR001589,IPR011992,IPR001715	PF13833,PF00435,PF08726,PF00307
1136	protein-coding	213	gene, phenotype	118503, 612052	2	43	43	CHRNA3	cholinergic receptor nicotinic alpha 3 subunit	1990	2018	1083	P32297	IPR006201,IPR018000,IPR002394,IPR027361,IPR006029,IPR006202	PF02932,PF02931
4690	protein-coding	213	gene	600508	1	8	8	NCK1	NCK adaptor protein 1	1990	2019	1083	P16333	IPR001452,IPR017304,IPR000980	PF14604,PF00017,PF00018
708	protein-coding	213	gene, phenotype	601269, 617713	2	2	2	C1QBP	complement C1q binding protein	1990	2018	1083	Q07021	IPR003428	PF02330
2264	protein-coding	213	gene	134935	1	15	13	FGFR4	fibroblast growth factor receptor 4	1990	2018	1083	P22455	IPR020635,IPR000719,IPR017441,IPR016248,IPR013783,IPR003599,IPR013098,IPR003598,IPR007110,IPR008266,IPR001245,IPR011009	PF07679,PF07714,PF13927
6262	protein-coding	213	gene, phenotype	180902, 600996, 604772	3	15	6	RYR2	ryanodine receptor 2	1990	2018	1083	Q92736	IPR015925,IPR014821,IPR013333,IPR013320,IPR013662,IPR011992,IPR016093,IPR005821,IPR009460,IPR000699,IPR003877,IPR001870,IPR003032,IPR002048	PF13833,PF08454,PF00520,PF02026,PF02815,PF08709,PF01365,PF06459,PF00622
5725	protein-coding	213	gene	600693	1	4	4	PTBP1	polypyrimidine tract binding protein 1	1991	2018	1088	P26599	IPR006536,IPR000504,IPR012677	PF13893,PF00076
1399	protein-coding	213	gene	602007	1	1	1	CRKL	CRK like proto-oncogene, adaptor protein	1993	2018	1089	P46109	IPR011511,IPR000980,IPR001452	PF00017,PF07653,PF00018
23468	protein-coding	213	gene	604478	1	6	6	CBX5	chromobox 5	1993	2018	1089	P45973	IPR023780,IPR023779,IPR000953,IPR008251,IPR016197,IPR017984	PF01393,PF00385
6616	protein-coding	213	gene, phenotype	600322, 616330	2	5	0	SNAP25	synaptosome associated protein 25	1994	2018	1091	P60880	IPR000928,IPR000727	PF00835
1282	protein-coding	212	gene, phenotype	120130, 175780, 180000, 269160, 607595, 611773, 614519	7	16	11	COL4A1	collagen type IV alpha 1 chain	1980	2019	1092	P02462	IPR001442,IPR016187,IPR008160	PF01413,PF01391
1378	protein-coding	212	gene, phenotype	120620, 607486, 611162	3	11	9	CR1	complement C3b/C4b receptor 1 (Knops blood group)	1981	2019	1093	P17927	IPR000436	PF00084
5320	protein-coding	212	gene	172411	1	4	4	PLA2G2A	phospholipase A2 group IIA	1988	2018	1094	P14555	IPR033113,IPR016090,IPR033112,IPR001211	PF00068
4317	protein-coding	212	gene	120355	1	3	3	MMP8	matrix metallopeptidase 8	1990	2018	1095	P22894	IPR028709,IPR018487,IPR024079,IPR021190,IPR021158,IPR018486,IPR000585,IPR002477,IPR006026,IPR016293,IPR001818	PF00413,PF01471,PF00045
996	protein-coding	212	gene	116946	1	4	3	CDC27	cell division cycle 27	1993	2018	1096	P30260	IPR011990,IPR013026,IPR001440,IPR019734	PF12895,PF00515,PF13181
23410	protein-coding	212	gene	604481	1	6	5	SIRT3	sirtuin 3	1996	2018	1097	Q9NTG7	IPR017328,IPR029035,IPR026591,IPR003000,IPR026590	PF02146
1558	protein-coding	211	gene, phenotype	601129, 618018	2	8	6	CYP2C8	cytochrome P450 family 2 subfamily C member 8	1987	2018	1098	P10632	IPR017972,IPR002401,IPR001128	PF00067
6402	protein-coding	211	gene	153240	1	7	6	SELL	selectin L	1989	2018	1099	P14151	IPR001304,IPR016187,IPR016186,IPR018378,IPR016348,IPR000742,IPR000436,IPR002396,IPR013032	PF00059,PF00084
4772	protein-coding	211	gene	600489	1	16	16	NFATC1	nuclear factor of activated T cells 1	1992	2018	1100	O95644	IPR002909,IPR008967,IPR013783,IPR032397,IPR008366,IPR014756,IPR015647,IPR011539	PF16179,PF00554
5664	protein-coding	211	gene, phenotype	600759, 606889, 613697	3	6	4	PSEN2	presenilin 2	1995	2018	1101	P49810	IPR006639,IPR001493,IPR001108	PF01080
3184	protein-coding	210	gene	601324	1	1	1	HNRNPD	heterogeneous nuclear ribonucleoprotein D	1986	2018	1102	Q14103	IPR012677,IPR000504,IPR012956	PF00076,PF08143
7043	protein-coding	210	phenotype, gene	107970, 190230, 615582	3	0	0	TGFB3	transforming growth factor beta 3	1986	2018	1102	P10600	IPR029034,IPR001111,IPR015618,IPR015615,IPR017948,IPR016319,IPR001839	PF00688,PF00019
995	protein-coding	210	gene	157680	1	7	7	CDC25C	cell division cycle 25C	1990	2018	1104	P30307	IPR001763,IPR000751	PF06617,PF00581
80781	protein-coding	210	gene, phenotype	120328, 267750	2	9	7	COL18A1	collagen type XVIII alpha 1 chain	1994	2018	1105	P39060	IPR016186,IPR013320,IPR010363,IPR010515,IPR016187,IPR008160,IPR020067,IPR001791	PF01391,PF06482,PF06121,PF13385,PF01392
7100	protein-coding	210	phenotype, gene	601744, 603031, 608556, 615557	4	3	3	TLR5	toll like receptor 5	1997	2019	1106	O60602	IPR027176,IPR003591,IPR000483,IPR032675,IPR001611,IPR000157	PF01582,PF13855
1739	protein-coding	209	gene	601014	1	8	6	DLG1	discs large MAGUK scaffold protein 1	1972	2018	1107	Q12959	IPR001452,IPR008144,IPR027417,IPR001478,IPR020590,IPR004172,IPR008145,IPR019583,IPR019590,IPR015143,IPR016313	PF00595,PF09058,PF10600,PF00018,PF10608,PF00625
943	protein-coding	209	gene	153243	1	4	4	TNFRSF8	TNF receptor superfamily member 8	1982	2018	1108	P28908	IPR020416,IPR001368	PF00020,
3852	protein-coding	209	phenotype, gene	131760, 131800, 131900, 131960, 148040, 179850, 601001, 609352	8	6	5	KRT5	keratin 5	1988	2019	1109	P13647	IPR001664,IPR018039,IPR003054,IPR032444	PF16208,PF00038
3577	protein-coding	209	gene, phenotype	146929, 609423	2	9	8	CXCR1	C-X-C motif chemokine receptor 1	1988	2018	1109	P25024	IPR001355,IPR000276,IPR017452,IPR000174	PF00001
3753	protein-coding	209	gene, phenotype	176261, 612347, 613695	3	5	5	KCNE1	potassium voltage-gated channel subfamily E regulatory subunit 1	1989	2018	1111	P15382	IPR005424,IPR000369	PF02060
2624	protein-coding	209	gene, phenotype	137295, 601626, 614038, 614172, 614286	5	9	9	GATA2	GATA binding protein 2	1991	2018	1112	P23769	IPR013088,IPR016374,IPR029522,IPR000679	PF00320
169026	protein-coding	209	phenotype, gene	125853, 611145	2	39	33	SLC30A8	solute carrier family 30 member 8	2000	2018	1113	Q8IWU4	IPR027469,IPR002524	PF01545
85363	protein-coding	209	gene	608487	1	9	8	TRIM5	tripartite motif containing 5	2001	2018	1114	Q9C035	IPR027370,IPR003877,IPR001841,IPR003879,IPR032917,IPR013320,IPR017907,IPR001870,IPR013083,IPR000315	PF00622,PF13445,PF00643
1621	protein-coding	208	phenotype, gene	223360, 609312	2	8	7	DBH	dopamine beta-hydroxylase	1985	2018	1115	P09172	IPR028460,IPR008977,IPR024548,IPR005018,IPR014783,IPR014784,IPR000945,IPR020611,IPR000323	PF03351,PF01082,PF03712
624	protein-coding	208	gene	113503	1	6	3	BDKRB2	bradykinin receptor B2	1988	2018	1116	P30411	IPR017452,IPR000496,IPR000276,IPR001504	PF00001
1843	protein-coding	208	gene	600714	1	4	4	DUSP1	dual specificity phosphatase 1	1992	2019	1117	P28562	IPR003595,IPR016130,IPR020422,IPR024950,IPR020417,IPR000340,IPR001763,IPR000387,IPR008343,IPR029021	PF00581,PF00782
4773	protein-coding	208	gene	600490	1	16	12	NFATC2	nuclear factor of activated T cells 2	1993	2019	1118	Q13469	IPR008967,IPR002909,IPR032397,IPR011539,IPR014756,IPR013783,IPR008366	PF16179,PF00554
1742	protein-coding	208	gene	602887	1	8	7	DLG4	discs large MAGUK scaffold protein 4	1995	2017	1119	P78352	IPR008145,IPR016313,IPR001478,IPR008144,IPR020590,IPR027417,IPR001452,IPR019583,IPR019590	PF10608,PF10600,PF00625,PF00018,PF00595
10133	protein-coding	208	phenotype, gene	137760, 602432, 606657, 613435	4	3	3	OPTN	optineurin	1996	2018	1120	Q96CV9	IPR032419,IPR021063,IPR032939	PF16516,PF11577
51343	protein-coding	208	gene	603619	1	1	1	FZR1	fizzy and cell division cycle 20 related 1	1998	2018	1121	Q9UM11	IPR019775,IPR015943,IPR024977,IPR017986,IPR001680,IPR033010	PF00400,PF12894
25939	protein-coding	208	gene, phenotype	606754, 612952, 614415	3	4	3	SAMHD1	SAM and HD domain containing deoxynucleoside triphosphate triphosphohydrolase 1	2000	2018	1122	Q9Y3Z3	IPR006674,IPR001660,IPR003607,IPR013761	PF07647,PF01966
2938	protein-coding	207	gene	138359	1	2	2	GSTA1	glutathione S-transferase alpha 1	1986	2019	1123	P08263	IPR003080,IPR004045,IPR004046,IPR010987,IPR012336	PF02798,PF00043
6427	protein-coding	207	gene	600813	1	1	1	SRSF2	serine and arginine rich splicing factor 2	1987	2018	1124	Q01130	IPR000504,IPR012677,IPR003954	PF00076
1487	protein-coding	207	phenotype, gene	194190, 602618, 617915	3	1	1	CTBP1	C-terminal binding protein 1	1993	2018	1125	Q13363	IPR006139,IPR029753,IPR029752,IPR016040,IPR006140	PF02826,PF00389
6613	protein-coding	207	gene	603042	1	1	1	SUMO2	small ubiquitin like modifier 2	1994	2018	1126	P61956	IPR029071,IPR022617,IPR027218,IPR000626	PF11976
7185	protein-coding	207	gene	601711	1	11	11	TRAF1	TNF receptor associated factor 1	1994	2018	1126	Q13077	IPR008974,IPR002083,IPR027136,IPR032070,IPR012227	PF16673
4040	protein-coding	207	gene, phenotype	603507, 610947, 616724	3	10	9	LRP6	LDL receptor related protein 6	1996	2018	1128	O75581	IPR011042,IPR000033,IPR023415,IPR017049,IPR002172,IPR000742	PF14670,PF00057,PF00058
387715	protein-coding	207	gene, phenotype	611313, 613778	2	16	16	ARMS2	age-related maculopathy susceptibility 2	2002	2018	1129	P0C7Q2
823	protein-coding	206	gene, phenotype	114220, 616907	2	0	0	CAPN1	calpain 1	1986	2018	1130	P07384	IPR029643,IPR000169,IPR002048,IPR011992,IPR018247,IPR001300,IPR022683,IPR022684,IPR022682	PF00648,PF13833,PF01067
4179	protein-coding	206	gene, phenotype	120920, 612922	2	15	12	CD46	CD46 molecule	1988	2018	1131	P15529	IPR017341,IPR000436	PF00084
6418	protein-coding	206	gene, phenotype	600960, 618106	2	3	1	SET	SET nuclear proto-oncogene	1992	2018	1132	Q01105	IPR002164	PF00956
64805	protein-coding	206	gene, phenotype	600515, 609821	2	2	2	P2RY12	purinergic receptor P2Y12	1995	2018	1133	Q9H244	IPR017452,IPR005394,IPR000276	PF00001
27113	protein-coding	206	gene	605854	1	1	1	BBC3	BCL2 binding component 3	2001	2018	1134	Q96PG8,Q9BXH1	,IPR031661	,PF15826
57007	protein-coding	205	gene	610376	1	9	6	ACKR3	atypical chemokine receptor 3	1977	2019	1135	P25106	IPR017452,IPR000276,IPR001416	PF00001
5321	protein-coding	205	gene	600522	1	8	3	PLA2G4A	phospholipase A2 group IVA	1991	2018	1136	P47712	IPR000008,IPR016035,IPR002642	PF01735,PF00168
3169	protein-coding	205	gene	602294	1	10	7	FOXA1	forkhead box A1	1991	2019	1136	P55317	IPR018533,IPR030456,IPR018122,IPR011991,IPR013638,IPR001766	PF08430,PF00250,PF09354
3836	protein-coding	205	gene	600686	1	5	5	KPNA1	karyopherin subunit alpha 1	1991	2018	1136	P52294	IPR016024,IPR000225,IPR002652,IPR032413,IPR024931,IPR011989	PF00514,PF16186,PF01749
1269	protein-coding	205	gene	605051	1	2	2	CNR2	cannabinoid receptor 2	1993	2018	1139	P34972	IPR017452,IPR002230,IPR001551,IPR000276	PF00001
2740	protein-coding	205	gene	138032	1	1	1	GLP1R	glucagon like peptide 1 receptor	1993	2018	1139	P43220	IPR001879,IPR003292,IPR000832,IPR017981,IPR003290,IPR017983	PF00002,PF02793
2678	protein-coding	204	phenotype, gene	231950, 612346	2	9	9	GGT1	gamma-glutamyltransferase 1	1976	2018	1141	P19440	IPR000101,IPR029055	PF01019
6863	protein-coding	204	gene	162320	1	9	4	TAC1	tachykinin precursor 1	1983	2018	1142	P20366	IPR008216,IPR013055,IPR008215
1392	protein-coding	204	gene	122560	1	1	1	CRH	corticotropin releasing hormone	1983	2018	1142	P06850	IPR018446,IPR003620,IPR000187	PF00473
941	protein-coding	204	gene	112203	1	16	13	CD80	CD80 molecule	1989	2018	1144	P33681	IPR003599,IPR013162,IPR007110,IPR013783,IPR013106	PF08205,PF07686
1909	protein-coding	204	gene, phenotype	131243, 157300, 616367	3	21	16	EDNRA	endothelin receptor type A	1991	2018	1145	P25101	IPR000499,IPR002175,IPR017452,IPR000276	PF00001
6595	protein-coding	204	gene, phenotype	600014, 601358	2	11	6	SMARCA2	SWI/SNF related, matrix associated, actin dependent regulator of chromatin, subfamily a, member 2	1993	2019	1146	P51531	IPR014978,IPR006576,IPR001650,IPR030088,IPR001487,IPR014012,IPR018359,IPR014001,IPR000330,IPR029295,IPR027417	PF07533,PF14619,PF00271,PF07529,PF00176,PF00439,PF08880
2646	protein-coding	204	gene, phenotype	600842, 613463	2	110	104	GCKR	glucokinase regulator	1994	2019	1147	Q14397
1672	protein-coding	204	gene	602056	1	6	5	DEFB1	defensin beta 1	1995	2019	1148	P60022	IPR001855	PF00711
4261	protein-coding	203	phenotype, gene	180300, 209920, 600005	3	9	8	CIITA	class II major histocompatibility complex transactivator	1976	2018	1149	P33076	IPR001611,IPR032675,IPR008095	PF13516
7448	protein-coding	203	gene	193190	1	10	10	VTN	vitronectin	1978	2018	1150	P04004	IPR020436,IPR018487,IPR000585,IPR018486,IPR001212	PF00045,PF01033
10919	protein-coding	203	gene	604599	1	14	13	EHMT2	euchromatic histone lysine methyltransferase 2	1989	2019	1151	Q96KQ7	IPR020683,IPR007728,IPR002110,IPR001214	PF05033,PF12796,PF00856
5605	protein-coding	203	gene, phenotype	601263, 615280	2	7	7	MAP2K2	mitogen-activated protein kinase kinase 2	1993	2017	1152	P36507	IPR000719,IPR017441,IPR011009,IPR008271	PF00069
7168	protein-coding	202	phenotype, gene	115196, 191010, 611878	3	10	8	TPM1	tropomyosin 1	1978	2018	1153	P09493	IPR000533	PF00261
43	protein-coding	202	gene, phenotype	100740, 112100	2	11	9	ACHE	acetylcholinesterase (Cartwright blood group)	1982	2018	1154	P22303	IPR000997,IPR019819,IPR014788,IPR029058,IPR019826,IPR002018	PF08674,PF00135
3125	protein-coding	202	gene	612735	1	1	1	HLA-DRB3	major histocompatibility complex, class II, DR beta 3	1983	2017	1155	P79483	IPR014745,IPR013783,IPR003597,IPR003006,IPR011162,IPR000353,IPR007110	PF07654,PF00969
6624	protein-coding	202	gene	602689	1	2	1	FSCN1	fascin actin-bundling protein 1	1985	2019	1156	Q16658	IPR010431,IPR022768,IPR008999,IPR024703,IPR030146	PF06268
3127	protein-coding	202	gene	604776	1	44	41	HLA-DRB5	major histocompatibility complex, class II, DR beta 5	1986	2017	1157	Q30154	IPR003006,IPR014745,IPR011162,IPR007110,IPR003597,IPR000353,IPR013783	PF07654,PF00969
3183	protein-coding	202	gene	164020	1	1	0	HNRNPC	heterogeneous nuclear ribonucleoprotein C (C1/C2)	1986	2018	1157	P07910	IPR000504,IPR017347,,IPR012677	PF00076,
5291	protein-coding	202	gene	602925	1	2	2	PIK3CB	phosphatidylinositol-4,5-bisphosphate 3-kinase catalytic subunit beta	1990	2018	1159	P42338	IPR000341,IPR011009,IPR000008,IPR001263,IPR029071,IPR018936,IPR000403,IPR016024,IPR015433,IPR003113,IPR002420	PF00794,PF00613,PF00454,PF02192,PF00792
5311	protein-coding	202	gene, phenotype	173910, 613095	2	10	9	PKD2	polycystin 2, transient receptor potential cation channel	1993	2018	1160	Q13563	IPR002048,IPR003915,IPR011992,IPR013122,IPR027359	PF08016
6670	protein-coding	201	gene	601804	1	7	6	SP3	Sp3 transcription factor	1992	2018	1161	Q02447	IPR013087,IPR030450,IPR015880,IPR007087	PF00096
2237	protein-coding	201	gene	600393	1	17	17	FEN1	flap structure-specific endonuclease 1	1992	2018	1161	P39748	IPR006086,IPR006084,IPR020045,IPR006085,IPR019974,IPR029060,IPR008918,IPR023426	PF00867,PF00752
760	protein-coding	200	phenotype, gene	259730, 611492	2	3	3	CA2	carbonic anhydrase 2	1972	2018	1163	P00918	IPR023561,IPR001148,IPR018443,IPR018338	PF00194
10544	protein-coding	200	gene	600646	1	22	20	PROCR	protein C receptor	1976	2018	1164	Q9UNN8	IPR011161,IPR011162,IPR015669	PF16497
1436	protein-coding	200	gene, phenotype	164770, 221820	2	4	3	CSF1R	colony stimulating factor 1 receptor	1985	2018	1165	P07333	IPR008266,IPR020635,IPR007110,IPR001824,IPR003599,IPR003598,IPR001245,IPR011009,IPR000719,IPR017441,IPR030658,IPR013151,IPR013783,IPR016243	PF07714,PF00047,PF13927
3976	protein-coding	200	gene	159540	1	9	8	LIF	LIF interleukin 6 family cytokine	1988	2019	1166	P15018	IPR001581,IPR003624,IPR009079,IPR012351,IPR019827,	PF01291,
9927	protein-coding	200	phenotype, gene	601152, 608507, 609260, 617087	4	3	3	MFN2	mitofusin 2	1996	2019	1167	O95140	IPR027094,IPR030381,IPR027089,IPR027417,IPR022812,IPR006884	PF04799,PF00350
337	protein-coding	199	gene	107690	1	23	22	APOA4	apolipoprotein A4	1973	2018	1168	P06727	IPR000074	PF01442
2160	protein-coding	199	gene, phenotype	264900, 612416	2	13	12	F11	coagulation factor XI	1979	2018	1169	P03951	IPR033116,IPR000177,IPR001314,IPR009003,IPR003609,IPR001254,IPR018114	PF00089,PF00024
2717	protein-coding	199	gene, phenotype	300644, 301500	2	0	0	GLA	galactosidase alpha	1979	2018	1169	P06280	IPR000111,IPR013785,IPR013780,IPR017853,IPR002241	PF16499
5451	protein-coding	199	gene	164175	1	3	1	POU2F1	POU class 2 homeobox 1	1988	2018	1171	P14859	IPR009057,IPR001356,IPR000972,IPR013847,IPR010982,IPR017970,IPR000327	PF00046,PF00157
6891	protein-coding	199	gene, phenotype	170261, 604571	2	15	13	TAP2	transporter 2, ATP binding cassette subfamily B member	1990	2018	1172	Q03519	IPR003439,IPR005293,IPR027417,IPR003593,IPR017871,IPR013305,IPR011527	PF00664,PF00005
3609	protein-coding	199	gene	603182	1	10	8	ILF3	interleukin enhancer binding factor 3	1992	2018	1173	Q12906	IPR033099,IPR006561,IPR014720	PF00035,PF07528
8473	protein-coding	199	gene, phenotype	300255, 300997	2	0	0	OGT	O-linked N-acetylglucosamine (GlcNAc) transferase	1992	2018	1173	O15294	IPR013026,IPR001440,IPR029489,IPR011990,IPR019734	PF13844,PF13181,PF13414,PF00515,PF13424
2668	protein-coding	199	phenotype, gene	171300, 209880, 600837, 613711	4	2	1	GDNF	glial cell derived neurotrophic factor	1993	2018	1175	P39905	IPR029034,IPR001839,IPR016649	PF00019
7096	protein-coding	199	gene, phenotype	601194, 613223	2	14	12	TLR1	toll like receptor 1	1994	2018	1176	Q15399	IPR000483,IPR000157,IPR032675,IPR027190,IPR003591,IPR001611,IPR017241	PF13855,PF01463,PF01582
2081	protein-coding	199	gene	604033	1	2	1	ERN1	endoplasmic reticulum to nucleus signaling 1	1996	2018	1177	O75460	IPR010513,IPR000719,IPR008271,IPR011047,IPR011009,IPR018997,,IPR027295,IPR018391	PF00069,PF06479,
2161	protein-coding	198	phenotype, gene	234000, 610618, 610619	3	18	18	F12	coagulation factor XII	1974	2018	1178	P00748	IPR014394,IPR018114,IPR018056,IPR001314,IPR000083,IPR001254,IPR013806,IPR033116,IPR000742,IPR001881,IPR009003,IPR013032,IPR000001,IPR000562	PF00039,PF00008,PF00040,PF00089,PF00051
5587	protein-coding	198	gene, phenotype	605435, 617364	2	31	25	PRKD1	protein kinase D1	1976	2018	1179	Q15139	IPR000719,IPR001849,IPR002219,IPR008271,IPR011009,IPR011993,IPR015727,IPR017441,IPR020454	PF00069,PF00169,PF00130
808	protein-coding	198	gene	114183	1	3	3	CALM3	calmodulin 3	1982	2018	1180	P62158	IPR002048,IPR011992,IPR018247	PF13499
1440	protein-coding	198	gene	138970	1	10	10	CSF3	colony stimulating factor 3	1986	2018	1181	P09919	IPR009079,IPR030474,IPR012351,IPR030473	PF16647
6950	protein-coding	198	gene	186980	1	0	0	TCP1	t-complex 1	1987	2018	1182	P17987	IPR027410,IPR012715,IPR002194,IPR027409,IPR002423,IPR017998,IPR027413	PF00118
7533	protein-coding	198	gene	113508	1	1	0	YWHAH	tyrosine 3-monooxygenase/tryptophan 5-monooxygenase activation protein eta	1988	2018	1183	Q04917	IPR023410,IPR023409,IPR000308	PF00244
6722	protein-coding	198	gene	600589	1	0	0	SRF	serum response factor	1988	2019	1183	P11831	IPR002100	PF00319
4352	protein-coding	198	gene, phenotype	159530, 254450, 601977, 604498	4	0	0	MPL	MPL proto-oncogene, thrombopoietin receptor	1989	2018	1185	P40238	IPR003528,IPR013783,IPR015152,IPR003961	PF09067,PF00041
6422	protein-coding	198	gene	604156	1	6	3	SFRP1	secreted frizzled related protein 1	1991	2019	1186	Q8N474	IPR020067,IPR026559,IPR001134,IPR018933,IPR008993,IPR015526	PF01759,PF01392
3778	protein-coding	198	gene, phenotype	600150, 609446, 617643	3	23	16	KCNMA1	potassium calcium-activated channel subfamily M alpha 1	1993	2018	1187	Q12791	IPR005821,IPR028325,,IPR016040,IPR003929	PF03493,,PF00520
5903	protein-coding	198	gene, phenotype	601181, 608033	2	2	1	RANBP2	RAN binding protein 2	1995	2018	1188	P49792	IPR001876,IPR000156,IPR011993,IPR022011,IPR019734,IPR020892,IPR013026,IPR029000,IPR002130,IPR011990	PF12185,PF00160,PF00641,PF00638
5551	protein-coding	197	gene, phenotype	170280, 603553, 605027, 609135	4	6	3	PRF1	perforin 1	1986	2018	1189	P14222	IPR020863,IPR000008,IPR020864	PF00168,PF01823
6421	protein-coding	197	gene	605199	1	2	1	SFPQ	splicing factor proline and glutamine rich	1989	2018	1190	P23246	IPR012975,IPR012677,IPR000504	PF00076,PF08075
1639	protein-coding	197	phenotype, gene	105400, 168605, 601143, 607641	4	1	0	DCTN1	dynactin subunit 1	1991	2019	1191	Q14203	IPR000938,IPR022157,IPR027663	PF12455,PF01302
6923	protein-coding	197	gene	600787	1	0	0	ELOB	elongin B	1993	2018	1192	Q15370	IPR000626,IPR029071	PF00240
5708	protein-coding	197	gene	606223	1	2	2	PSMD2	proteasome 26S subunit, non-ATPase 2	1995	2018	1193	Q13200	IPR011989,IPR016643,IPR002015,IPR016024	PF01851
4928	protein-coding	197	gene	601021	1	1	0	NUP98	nucleoporin 98	1995	2018	1193	P52948	IPR007230,IPR025574,IPR021967	PF04096,PF12110,PF13634
51311	protein-coding	197	gene	300366	1	1	1	TLR8	toll like receptor 8	1998	2018	1195	Q9NR97	IPR003591,IPR000483,IPR027175,IPR032675,IPR000157,IPR001611	PF13855,PF01582
59341	protein-coding	197	phenotype, gene	113500, 156530, 168400, 181405, 184095, 184252, 600175, 605427, 606071, 606835, 613508, 617383	12	1	1	TRPV4	transient receptor potential cation channel subfamily V member 4	1999	2018	1196	Q9HBA0	IPR002110,IPR008348,IPR020683,IPR004729,IPR005821,IPR008347	PF00520,PF00023
3683	protein-coding	196	gene	153370	1	7	6	ITGAL	integrin subunit alpha L	1987	2017	1197	P20701	IPR018184,IPR000413,IPR013649,IPR032695,IPR013517,IPR002035,IPR013519	PF00357,PF01839,PF00092,PF08441
2215	protein-coding	196	gene	610665	1	9	9	FCGR3B	Fc fragment of IgG receptor IIIb	1988	2018	1198	O75015	IPR013783,IPR003599,IPR007110	PF13895
3351	protein-coding	196	gene	182131	1	5	4	HTR1B	5-hydroxytryptamine receptor 1B	1988	2018	1198	P28222	IPR002147,IPR017452,IPR000276,IPR002231	PF00001
1028	protein-coding	196	phenotype, gene	130650, 600856, 614732	3	1	0	CDKN1C	cyclin dependent kinase inhibitor 1C	1991	2018	1200	P49918	IPR029842,IPR003175	PF02234
894	protein-coding	196	gene, phenotype	123833, 615938	2	24	18	CCND2	cyclin D2	1992	2019	1201	P30279	IPR013763,IPR004367,IPR015451,IPR006671	PF02984,PF00134
10892	protein-coding	196	gene, phenotype	604860, 615468	2	2	2	MALT1	MALT1 paracaspase	1996	2018	1202	Q9UDY8	IPR003598,IPR007110,IPR001309,IPR003599,IPR013783,IPR029030,IPR011029	PF13895,PF00656,PF13927
9475	protein-coding	196	gene	604002	1	0	0	ROCK2	Rho associated coiled-coil containing protein kinase 2	1996	2019	1202	O75116	IPR000961,IPR001849,IPR011993,IPR029878,IPR011009,IPR000719,IPR020684,IPR017441,IPR008271,IPR002219,IPR015008	PF00069,PF08912
26762	protein-coding	196	gene	606518	1	14	13	HAVCR1	hepatitis A virus cellular receptor 1	1998	2018	1204	Q96D42	IPR003599,IPR013106,IPR003006,IPR013783,IPR007110	PF07686
27035	protein-coding	196	gene	300225	1	0	0	NOX1	NADPH oxidase 1	1999	2018	1205	Q9Y5S8	IPR017927,IPR029650,IPR017938,IPR013130,IPR013112,IPR013121,IPR000778	PF01794,PF08022,PF08030
10644	protein-coding	196	phenotype, gene	125853, 608289	2	42	38	IGF2BP2	insulin like growth factor 2 mRNA binding protein 2	1999	2018	1205	Q9Y6M1	IPR028743,IPR012677,IPR004088,IPR004087,IPR000504	PF00076,PF00013
246	protein-coding	195	gene	152392	1	3	2	ALOX15	arachidonate 15-lipoxygenase	1988	2018	1207	P16050	IPR001885,IPR000907,IPR020834,IPR001024,IPR013819,IPR020833	PF00305,PF01477
1012	protein-coding	195	gene	601364	1	64	36	CDH13	cadherin 13	1991	2019	1208	P55290	IPR014868,IPR020894,IPR002126,IPR033216,IPR015919	PF00028,PF08758
6530	protein-coding	195	gene, phenotype	163970, 604715	2	1	0	SLC6A2	solute carrier family 6 member 2	1991	2018	1208	P23975	IPR002435,IPR000175	PF00209
7001	protein-coding	195	gene	600538	1	0	0	PRDX2	peroxiredoxin 2	1992	2019	1210	P32119	IPR033046,IPR019479,IPR024706,IPR012336,IPR000866	PF00578,PF10417
5649	protein-coding	195	phenotype, gene	257320, 600512, 600514, 616436	4	16	11	RELN	reelin	1995	2019	1211	P78509	IPR011040,IPR002861,IPR013032,IPR000742	PF02014
7414	protein-coding	194	gene, phenotype	193065, 611407, 613255	3	3	3	VCL	vinculin	1981	2018	1212	P18206	IPR006077,IPR000633	PF01044
6188	protein-coding	194	gene	600454	1	1	0	RPS3	ribosomal protein S3	1983	2019	1213	P23396	IPR005703,IPR001351,IPR018280,IPR009019,IPR015946,IPR004044	PF07650,PF00189
283	protein-coding	194	gene, phenotype	105850, 611895	2	4	3	ANG	angiogenin	1985	2018	1214	P03950	IPR001427,IPR023412,IPR023411	PF00074
2074	protein-coding	194	phenotype, gene	133540, 211980, 214150, 278800, 600630, 609413, 613761, 616946	8	1	1	ERCC6	ERCC excision repair 6, chromatin remodeling factor	1990	2018	1215	Q03468	IPR014001,IPR000330,IPR001650,IPR027417	PF00271,PF00176
1137	protein-coding	194	gene, phenotype	118504, 188890, 600513	3	5	4	CHRNA4	cholinergic receptor nicotinic alpha 4 subunit	1990	2018	1215	P43681	IPR018000,IPR027361,IPR006202,IPR006029,IPR006201,IPR002394	PF02932,PF02931
3732	protein-coding	194	gene	600623	1	10	8	CD82	CD82 molecule	1991	2018	1217	P27701	IPR018503,IPR008952,IPR000301,IPR018499	PF00335
4841	protein-coding	194	gene, phenotype	300084, 300967	2	0	0	NONO	non-POU domain containing octamer binding	1993	2018	1218	Q15233	IPR012975,IPR012677,IPR000504	PF00076,PF08075
100506658	protein-coding	194	phenotype, gene	251290, 602876	2	1	1	OCLN	occludin	1994	2018	1219	Q16625	IPR008253,IPR002958,IPR020846,IPR031176,IPR010844	PF07303,PF01284
5978	protein-coding	194	gene, phenotype	600571, 616806, 617626	3	15	15	REST	RE1 silencing transcription factor	1995	2019	1220	Q13127	IPR027775,IPR015880,IPR007087,IPR013087,IPR027757	PF13909
11140	protein-coding	194	gene	605065	1	6	5	CDC37	cell division cycle 37	1996	2018	1221	Q16543	IPR004918,IPR013873,IPR013874,IPR013855	PF03234,PF08564,PF08565
7299	protein-coding	193	phenotype, gene	103470, 203100, 601800, 606933, 606952	5	27	26	TYR	tyrosinase	1970	2018	1222	P14679	IPR002227,IPR008922	PF00264
5376	protein-coding	193	phenotype, gene	118220, 118300, 139393, 145900, 162500, 180800, 601097	7	6	5	PMP22	peripheral myelin protein 22	1976	2018	1223	Q01453	IPR004032,IPR003936,IPR004031	PF00822
7019	protein-coding	193	gene, phenotype	600438, 617156	2	6	3	TFAM	transcription factor A, mitochondrial	1987	2018	1224	Q00059	IPR009071	PF09011,PF00505
2213	protein-coding	193	phenotype, gene	152700, 604590, 611162	3	14	13	FCGR2B	Fc fragment of IgG receptor IIb	1988	2018	1225	P31994	IPR003599,IPR003598,IPR013783,IPR007110	PF13895
1832	protein-coding	193	gene, phenotype	125647, 605676, 607450, 607655, 609638, 612908, 615821	7	6	5	DSP	desmoplakin	1990	2018	1226	P15924	IPR018159,IPR028462,IPR001101	PF00681
89	protein-coding	193	gene, phenotype	102574, 617749	2	5	4	ACTN3	actinin alpha 3 (gene/pseudogene)	1992	2019	1227	Q08043	IPR014837,IPR001589,IPR011992,IPR001715,IPR018159,IPR002048,IPR002017	PF00435,PF08726,PF00307
200316	protein-coding	193	gene	608993	1	0	0	APOBEC3F	apolipoprotein B mRNA editing enzyme catalytic subunit 3F	1996	2019	1228	Q8IUX4	IPR016192,,IPR016193,IPR013158,IPR002125	PF08210,
7070	protein-coding	192	gene	188230	1	0	0	THY1	Thy-1 cell surface antigen	1980	2019	1229	P04216	IPR007110,IPR033292,IPR013106,IPR013783,IPR013151	PF00047
2169	protein-coding	192	gene	134640	1	1	1	FABP2	fatty acid binding protein 2	1985	2018	1230	P12104	IPR031272,IPR012674,IPR031259,IPR000566,IPR000463,IPR011038	PF00061
2643	protein-coding	192	phenotype, gene	128230, 233910, 600225	3	11	7	GCH1	GTP cyclohydrolase 1	1986	2018	1231	P30793	IPR001474,IPR018234,IPR020602	PF01227
3708	protein-coding	192	phenotype, gene	117360, 147265, 206700, 606658	4	16	12	ITPR1	inositol 1,4,5-trisphosphate receptor type 1	1990	2018	1232	Q14643	IPR014821,IPR015925,IPR005821,IPR016093,IPR013662,IPR000493,IPR000699,IPR016024	PF08709,PF00520,PF01365,PF08454,PF02815
6195	protein-coding	192	gene	601684	1	6	5	RPS6KA1	ribosomal protein S6 kinase A1	1992	2018	1233	Q15418	IPR008271,IPR000719,IPR000961,IPR016239,IPR011009,IPR017441,IPR017892	PF00433,PF00069
967	protein-coding	191	gene	155740	1	1	1	CD63	CD63 molecule	1985	2018	1234	P08962	IPR008952,IPR000301,IPR018503,IPR018499	PF00335
2002	protein-coding	191	gene	311040	1	0	0	ELK1	ETS transcription factor ELK1	1989	2018	1235	P19419	IPR000418,IPR011991	PF00178
1861	protein-coding	191	phenotype, gene	128100, 605204	2	1	1	TOR1A	torsin family 1 member A	1993	2018	1236	O14656	IPR027417,IPR010448,IPR017378,IPR030549	PF06309
30009	protein-coding	191	phenotype, gene	208550, 604895	2	10	8	TBX21	T-box 21	1994	2018	1237	Q9UL17	IPR001699,IPR008967,IPR018186	PF00907
5395	protein-coding	191	phenotype, gene	276300, 600259, 614337	3	0	0	PMS2	PMS1 homolog 2, mismatch repair system component	1994	2018	1237	P54278	IPR020568,IPR028831,IPR014790,IPR003594,IPR014721,IPR014762,IPR013507,IPR002099	PF13589,PF08676,PF01119
10000	protein-coding	191	gene, phenotype	611223, 615937	2	18	14	AKT3	AKT serine/threonine kinase 3	1996	2018	1239	Q9Y243	IPR011009,IPR017892,IPR011993,IPR000961,IPR017441,IPR001849,IPR000719,IPR008271	PF00169,PF00069,PF00433
84062	protein-coding	191	gene, phenotype	607145, 614076	2	9	4	DTNBP1	dystrobrevin binding protein 1	2000	2018	1240	Q96EV8	IPR007531	PF04440
55054	protein-coding	191	gene, phenotype	610767, 611081	2	13	11	ATG16L1	autophagy related 16 like 1	2001	2018	1241	Q676U5	IPR017986,IPR015943,IPR001680,IPR013923,IPR020472,IPR019775	PF08614,PF00400
79728	protein-coding	191	phenotype, gene	114480, 610355, 610832, 613348	4	3	2	PALB2	partner and localizer of BRCA2	2002	2018	1242	Q86YC2	IPR017986,IPR015943,IPR031920	PF16756
12	protein-coding	190	gene	107280	1	5	4	SERPINA3	serpin family A member 3	1975	2019	1243
3126	protein-coding	190			0	0	0	HLA-DRB4	major histocompatibility complex, class II, DR beta 4	1985	2017	1244	P13762	IPR003597,IPR014745,IPR007110,IPR003006,IPR000353,IPR011162,IPR013783	PF07654,PF00969
4599	protein-coding	190	gene	147150	1	2	2	MX1	MX dynamin like GTPase 1	1988	2018	1245	P20591	IPR019762,IPR000375,IPR020850,IPR030381,IPR022812,IPR003130,IPR027417,IPR001401	PF02212,PF01031,PF00350
7879	protein-coding	190	phenotype, gene	600882, 602298	2	1	0	RAB7A	RAB7A, member RAS oncogene family	1990	2018	1246	P51149	IPR005225,IPR001806,IPR027417	PF00071
6404	protein-coding	190	gene	600738	1	3	1	SELPLG	selectin P ligand	1993	2018	1247	Q14242	IPR026195
8038	protein-coding	190	gene	602714	1	18	11	ADAM12	ADAM metallopeptidase domain 12	1995	2018	1248	O43184	IPR001590,IPR002870,IPR024079,IPR001762,IPR000742,IPR006586,IPR018358	PF08516,PF00200,PF01562,PF01421
2770	protein-coding	189	gene	139310	1	4	2	GNAI1	G protein subunit alpha i1	1986	2018	1249	P63096	IPR027417,IPR011025,IPR001019,IPR001408	PF00503
3921	protein-coding	189	gene, phenotype	150370, 271400	2	1	0	RPSA	ribosomal protein SA	1986	2019	1249	P08865	IPR027498,IPR018130,IPR032281,IPR027504,IPR005707,IPR023591,IPR001865	PF00318,PF16122
5216	protein-coding	189	gene, phenotype	176610, 614808	2	0	0	PFN1	profilin 1	1988	2018	1251	P07737	IPR027310,IPR005454,IPR005455	PF00235
5431	protein-coding	189	gene	180661	1	8	6	POLR2B	RNA polymerase II subunit B	1988	2018	1251	P30876	IPR007644,IPR007641,IPR014724,IPR007121,IPR015712,IPR007646,IPR007642,IPR007647,IPR007645,IPR007120	PF04566,PF04567,PF04561,PF04563,PF00562,PF04565,PF04560
6869	protein-coding	189	gene	162323	1	5	4	TACR1	tachykinin receptor 1	1989	2019	1253	P25103	IPR000276,IPR001681,IPR017452,IPR000046	PF00001
7538	protein-coding	189	gene	190700	1	0	0	ZFP36	ZFP36 ring finger protein	1990	2018	1254
6721	protein-coding	189	gene	600481	1	7	7	SREBF2	sterol regulatory element binding transcription factor 2	1993	2018	1255	Q12772	IPR011598	PF00010
89780	protein-coding	189	gene	606359	1	2	2	WNT3A	Wnt family member 3A	1993	2018	1255	P56704	IPR009141,IPR018161,IPR005817	PF00110
6337	protein-coding	189	phenotype, gene	264350, 600228, 613021, 618126	4	5	3	SCNN1A	sodium channel epithelial 1 alpha subunit	1994	2018	1257	P37088	IPR001873,IPR020903,IPR004724	PF00858
6356	protein-coding	189	phenotype, gene	600807, 601156, 609423	3	5	5	CCL11	C-C motif chemokine ligand 11	1996	2018	1258	P51671	IPR000827,IPR001811	PF00048
7067	protein-coding	188	gene, phenotype	190120, 614450	2	5	3	THRA	thyroid hormone receptor alpha	1984	2017	1259	P10827	IPR013088,IPR001628,IPR000536,IPR001723,IPR001728	PF00104,PF00105
5644	protein-coding	188	phenotype, gene	167800, 276000, 614044	3	5	4	PRSS1	serine protease 1	1984	2018	1259	P07477	IPR001254,IPR033116,IPR018114,IPR009003,IPR001314	PF00089
5524	protein-coding	188	gene	600756	1	7	5	PTPA	protein phosphatase 2 phosphatase activator	1986	2019	1261	Q15257	IPR004327	PF03095
7849	protein-coding	188	gene, phenotype	167415, 218700	2	12	11	PAX8	paired box 8	1992	2018	1262	Q06710	IPR022130,IPR001523,IPR009057,IPR011991	PF12403,PF00292
1591	protein-coding	188	gene, phenotype	126065, 143880	2	19	15	CYP24A1	cytochrome P450 family 24 subfamily A member 1	1993	2019	1263	Q07973	IPR002949,IPR002401,IPR017972,IPR001128	PF00067
2719	protein-coding	188	phenotype, gene	194070, 300037, 312870	3	2	1	GPC3	glypican 3	1994	2018	1264	P51654	IPR019803,IPR001863,IPR015501	PF01153
4015	protein-coding	187	gene, phenotype	153455, 617168	2	3	2	LOX	lysyl oxidase	1981	2018	1265	P28300	IPR019828,IPR001695	PF01186
710	protein-coding	187	phenotype, gene	106100, 120790, 606860	3	13	11	SERPING1	serpin family G member 1	1982	2019	1266	P05155	IPR000215,IPR023795,IPR023796	PF00079
6649	protein-coding	187	gene	185490	1	4	2	SOD3	superoxide dismutase 3	1984	2018	1267	P08294	IPR001424,IPR018152,IPR024134	PF00080
6517	protein-coding	187	gene	138190	1	6	5	SLC2A4	solute carrier family 2 member 4	1989	2019	1268	P14672	IPR003663,IPR005828,IPR020846,IPR002441,IPR005829	PF00083
8766	protein-coding	187	gene	605570	1	10	10	RAB11A	RAB11A, member RAS oncogene family	1991	2018	1269	P62491	IPR001806,IPR027417,IPR005225	PF00071
6311	protein-coding	187	phenotype, gene	168600, 183090, 601517	3	91	86	ATXN2	ataxin 2	1993	2018	1270	Q99700	IPR010920,IPR025852,IPR009604,IPR033093,IPR009818	PF14438,PF07145,PF06741
5598	protein-coding	187	gene	602521	1	0	0	MAPK7	mitogen-activated protein kinase 7	1995	2018	1271	Q13164	IPR003527,IPR011009,IPR008271,IPR000719,IPR017441	PF00069
2175	protein-coding	187	phenotype, gene	227650, 607139	2	14	12	FANCA	FA complementation group A	1995	2019	1271	O15360	IPR003516,IPR031729	PF15865,PF03511
1232	protein-coding	187	gene	601268	1	21	18	CCR3	C-C motif chemokine receptor 3	1995	2018	1271	P51677	IPR017452,IPR000276,IPR000355,IPR002238	PF00001
8554	protein-coding	187	gene	603566	1	4	4	PIAS1	protein inhibitor of activated STAT 1	1997	2018	1274	O75925	IPR004181,IPR027227,IPR003034,IPR023321	PF02891,PF14324
3416	protein-coding	186	gene	146680	1	11	9	IDE	insulin degrading enzyme	1978	2018	1275	P14735	IPR011249,IPR001431,IPR011237,IPR011765,IPR032632,IPR007863	PF16187,PF05193,PF00675
1901	protein-coding	186	gene	601974	1	4	2	S1PR1	sphingosine-1-phosphate receptor 1	1988	2018	1276	P21453	IPR004061,IPR000276,IPR017452,IPR000987	PF00001
5062	protein-coding	186	gene	605022	1	6	3	PAK2	p21 (RAC1) activated kinase 2	1989	2018	1277	Q13177	IPR017441,IPR011009,IPR008271,IPR000095,IPR000719	PF00786,PF00069
5687	protein-coding	186	gene, phenotype	602855, 608446	2	5	5	PSMA6	proteasome subunit alpha 6	1991	2018	1278	P60900	IPR029055,IPR023332,IPR001353,IPR000426	PF00227,PF10584
4738	protein-coding	186	gene	603171	1	2	2	NEDD8	neural precursor cell expressed, developmentally down-regulated 8	1992	2019	1279	Q15843	IPR019956,IPR000626,IPR019954,IPR029071	PF00240
7466	protein-coding	186	phenotype, gene	116400, 125853, 222300, 600965, 606201, 614296	6	9	9	WFS1	wolframin ER transmembrane glycoprotein	1994	2018	1280	O76024	IPR026208,IPR011990,IPR026209
8742	protein-coding	186	gene	602695	1	8	8	TNFSF12	TNF superfamily member 12	1997	2018	1281	O43508	IPR008983,IPR006052	PF00229
54901	protein-coding	186	gene	611259	1	72	64	CDKAL1	CDK5 regulatory subunit associated protein 1 like 1	2002	2018	1282	Q5VV42	IPR006466,IPR002792,IPR007197,IPR023404,IPR023970,IPR013848,IPR005839,IPR006638,IPR020612	PF01938,PF04055,PF00919
5196	protein-coding	185	gene	173460	1	3	3	PF4	platelet factor 4	1969	2018	1283	P02776	IPR018048,IPR027222,IPR001089,IPR001811	PF00048
1839	protein-coding	185	gene	126150	1	8	8	HBEGF	heparin binding EGF like growth factor	1987	2018	1284	Q99075	IPR015497,IPR013032,IPR000742	PF00008
1495	protein-coding	185	gene, phenotype	116805, 608970	2	3	3	CTNNA1	catenin alpha 1	1991	2018	1285	P35221	IPR030047,IPR000633,IPR006077,IPR001033	PF01044
896	protein-coding	185	gene	123834	1	19	16	CCND3	cyclin D3	1992	2018	1286	P30281	IPR004367,IPR015451,IPR013763,IPR006671	PF00134,PF02984
3187	protein-coding	185	gene	601035	1	1	1	HNRNPH1	heterogeneous nuclear ribonucleoprotein H1	1992	2018	1286	P31943	IPR000504,IPR012677,IPR012996	PF08080,PF00076
274	protein-coding	185	phenotype, gene	255200, 601248	2	17	13	BIN1	bridging integrator 1	1996	2018	1288	O00499	IPR003005,IPR003023,IPR004148,IPR001452,IPR027267	PF14604,PF03114
10253	protein-coding	185	gene, phenotype	602466, 616818	2	26	18	SPRY2	sprouty RTK signaling antagonist 2	1998	2018	1289	O43597	IPR007875,IPR030780	PF05210
341	protein-coding	184	gene	107710	1	66	66	APOC1	apolipoprotein C1	1974	2018	1290	P02654	IPR006781	PF04691
1356	protein-coding	184	gene, phenotype	117700, 604290	2	2	2	CP	ceruloplasmin	1977	2018	1291	P00450	IPR011706,IPR033138,IPR001117,IPR002355,IPR027150,IPR008972,IPR011707	PF00394,PF07732,PF07731
6520	protein-coding	184	gene	158070	1	1	1	SLC3A2	solute carrier family 3 member 2	1981	2018	1292	P08195	IPR006047,IPR017853,IPR015902,IPR013781,IPR013780,IPR031984	PF00128,PF16028
6741	protein-coding	184	gene	109090	1	2	1	SSB	small RNA binding exonuclease protection factor La	1985	2018	1293	P05455	IPR012677,IPR014886,IPR006630,IPR011991,IPR002344,IPR000504	PF08777,PF05383,PF00076
7013	protein-coding	184	gene	600951	1	2	2	TERF1	telomeric repeat binding factor 1	1992	2017	1294	P54274	IPR017930,IPR001005,IPR009057,IPR017357,IPR013867	PF00249,PF08558
10075	protein-coding	184	gene, phenotype	300697, 300706	2	2	2	HUWE1	HECT, UBA and WWE domain containing E3 ubiquitin protein ligase 1	1994	2018	1295	Q7Z6Z7	IPR009060,IPR025527,IPR000569,IPR010309,IPR004170,IPR010314,IPR015940,IPR016024	PF00627,PF06025,PF00632,PF14377,PF06012,PF02825
22933	protein-coding	184	gene	604480	1	0	0	SIRT2	sirtuin 2	1994	2018	1295	Q8IXJ6	IPR003000,IPR029035,IPR017328,IPR026590	PF02146
252995	protein-coding	184	gene	611906	1	0	0	FNDC5	fibronectin type III domain containing 5	2001	2018	1297	Q8U1	IPR032073,IPR003961,IPR013783	PF16066
498	protein-coding	183	gene, phenotype	164360, 615228, 616045	3	1	1	ATP5F1A	ATP synthase F1 subunit alpha	1973	2018	1298	P25705	IPR005294,IPR027417,IPR023366,IPR004100,IPR020003,IPR000194,IPR000793	PF02874,PF00006,PF00306
3156	protein-coding	183	gene	142910	1	20	20	HMGCR	3-hydroxy-3-methylglutaryl-CoA reductase	1984	2018	1299	P04035	IPR023076,IPR023074,IPR004554,IPR009029,IPR023282,IPR009023,IPR002202,IPR004816,IPR000731	PF00368,PF12349
653509	protein-coding	183	gene	178630	1	1	1	SFTPA1	surfactant protein A1	1985	2018	1300	Q8IWL2	IPR001304,IPR016186,IPR016187,IPR018378	PF00059
3459	protein-coding	183	gene, phenotype	107470, 209950, 600263, 607948, 610424, 615978	6	7	4	IFNGR1	interferon gamma receptor 1	1987	2018	1301	P15260	IPR013783,IPR003961,IPR021126,IPR008355	PF07140,PF01108
4001	protein-coding	183	gene, phenotype	150340, 169500	2	4	3	LMNB1	lamin B1	1989	2019	1302	P20700	IPR001322,IPR027696,IPR018039,IPR001664	PF00038,PF00932
4149	protein-coding	183	gene, phenotype	154950, 171300	2	10	8	MAX	MYC associated factor X	1991	2018	1303	P61244	IPR011598	PF00010
51129	protein-coding	183	gene, phenotype	605910, 615881	2	14	14	ANGPTL4	angiopoietin like 4	1994	2018	1304	Q9BY76	IPR020837,IPR014715,IPR002181,IPR028793,IPR014716	PF00147
57142	protein-coding	183	gene	604475	1	5	5	RTN4	reticulon 4	1998	2018	1305	Q9NQC3	IPR003388	PF02453
112744	protein-coding	183	gene, phenotype	606496, 613956	2	4	2	IL17F	interleukin 17F	2001	2019	1306	Q96PD4	IPR010345,IPR020440,IPR029034	PF06083
10257	protein-coding	182	gene	605250	1	9	6	ABCC4	ATP binding cassette subfamily C member 4	1989	2018	1307	O15439	IPR017871,IPR011527,IPR030240,IPR027417,IPR003593,IPR003439	PF00005,PF00664
993	protein-coding	182	gene	116947	1	10	8	CDC25A	cell division cycle 25A	1991	2018	1308	P30304	IPR001763,IPR000751	PF00581,PF06617
6556	protein-coding	182	gene, phenotype	600266, 607948, 610446	3	2	2	SLC11A1	solute carrier family 11 member 1	1993	2018	1309	P49279	IPR001046	PF01566
4321	protein-coding	182	gene	601046	1	11	11	MMP12	matrix metallopeptidase 12	1993	2018	1309	P39900	IPR021158,IPR018487,IPR002477,IPR016293,IPR006026,IPR000585,IPR018486,IPR021190,IPR028718,IPR001818,IPR024079	PF00413,PF00045,PF01471
5093	protein-coding	182	gene	601209	1	2	1	PCBP1	poly(rC) binding protein 1	1994	2019	1311	Q15365	IPR004088,IPR004087	PF00013
1482	protein-coding	182	phenotype, gene	108900, 187500, 217095, 225250, 600584, 614432, 614435	7	9	9	NKX2-5	NK2 homeobox 5	1995	2019	1312	P52952	IPR017970,IPR020479,IPR009057,,IPR001356	PF00046,
70	protein-coding	181	gene, phenotype	102540, 612098, 612794, 613424	4	2	2	ACTC1	actin alpha cardiac muscle 1	1976	2018	1313	P68032	IPR020902,IPR004001,IPR004000	PF00022
51206	protein-coding	181	gene, phenotype	605546, 614201	2	6	5	GP6	glycoprotein VI platelet	1989	2018	1314	Q9HCN6	IPR003599,IPR013783,IPR003598,IPR007110	PF13895
1594	protein-coding	181	phenotype, gene	264700, 609506	2	2	2	CYP27B1	cytochrome P450 family 27 subfamily B member 1	1990	2018	1315	O15528	IPR002401,IPR017972,IPR001128	PF00067
8065	protein-coding	181	gene	601741	1	3	2	CUL5	cullin 5	1996	2019	1316	Q93034	IPR019559,IPR001373,IPR016157,IPR016158,IPR016159,IPR011991	PF10557,PF00888
5976	protein-coding	180	gene	601430	1	1	0	UPF1	UPF1 RNA helicase and ATPase	1984	2018	1317	Q92900	IPR018999,IPR027417	PF13086,PF13087,PF13245,PF09416
5701	protein-coding	180	gene	154365	1	1	1	PSMC2	proteasome 26S subunit, ATPase 2	1992	2018	1318	P35998	IPR005937,IPR003960,IPR003593,IPR003959,IPR027417	PF00004
2010	protein-coding	180	gene, phenotype	300384, 310300	2	0	0	EMD	emerin	1993	2019	1319	P50402	IPR011015,IPR003887	PF03020
8243	protein-coding	180	gene, phenotype	300040, 300590	2	0	0	SMC1A	structural maintenance of chromosomes 1A	1994	2018	1320	Q14683	IPR003395,IPR024704,IPR010935,IPR027417,IPR029683	PF06470,PF02463
6416	protein-coding	180	gene	601335	1	1	0	MAP2K4	mitogen-activated protein kinase kinase 4	1994	2018	1320	P45985	IPR011009,IPR000719,IPR017441,IPR008271	PF00069
8741	protein-coding	180	gene	604472	1	10	8	TNFSF13	TNF superfamily member 13	1994	2018	1320	O75888	IPR006052,IPR008983,IPR021184	PF00229
3662	protein-coding	180	gene, phenotype	601900, 611724	2	53	47	IRF4	interferon regulatory factor 4	1996	2018	1323	Q15306	IPR001346,IPR017855,IPR011991,IPR019471,IPR008984,IPR019817	PF00605,PF10401
317	protein-coding	180	gene	602233	1	0	0	APAF1	apoptotic peptidase activating factor 1	1997	2018	1324	O14727	IPR017251,IPR001315,IPR027417,IPR011029,IPR020472,IPR019775,IPR001680,IPR002182,IPR017986,IPR015943	PF00931,PF00400,PF00619
57521	protein-coding	180	gene	607130	1	15	11	RPTOR	regulatory associated protein of MTOR complex 1	2000	2018	1325	Q8N122	IPR011989,IPR015943,IPR004083,IPR029347,IPR016024,IPR017986,IPR000357,IPR001680	PF00400,PF14538,PF02985
3047	protein-coding	179	phenotype, gene	141749, 142200	2	4	4	HBG1	hemoglobin subunit gamma 1	1967	2018	1326	P69891	IPR002337,IPR012292,IPR009050,IPR000971	PF00042
629	protein-coding	179	gene, phenotype	138470, 612924, 615489, 615561	4	23	23	CFB	complement factor B	1977	2018	1327	P00751	IPR000436,IPR001254,IPR001314,IPR002035,IPR009003,IPR011360,IPR018114,IPR028341,IPR033116	PF00092,PF00089,PF00084
5034	protein-coding	179	phenotype, gene	112240, 176790	2	0	0	P4HB	prolyl 4-hydroxylase subunit beta	1986	2018	1328	P07237	IPR012336,IPR013766,IPR017937,IPR005792,IPR005788	PF13848,PF00085
1022	protein-coding	179	gene	601955	1	0	0	CDK7	cyclin dependent kinase 7	1988	2019	1329	P50613	IPR017441,IPR011009,IPR000719,IPR008271	PF00069
5434	protein-coding	179	gene	180664	1	2	2	POLR2E	RNA polymerase II subunit E	1988	2018	1329	P19388	IPR005571,IPR020608,IPR014381,IPR020609,IPR000783	PF01191,PF03871
1647	protein-coding	179	gene	126335	1	5	4	GADD45A	growth arrest and DNA damage inducible alpha	1991	2019	1331	P24522	IPR004038,IPR024824,IPR029064	PF01248
668	protein-coding	179	phenotype, gene	110100, 605597, 608996	3	6	6	FOXL2	forkhead box L2	1991	2019	1331	P58012	IPR030456,IPR033063,IPR001766,IPR011991,IPR018122	PF00250
5971	protein-coding	179	gene, phenotype	604758, 617585	2	4	4	RELB	RELB proto-oncogene, NF-kB subunit	1992	2018	1333	Q01201	IPR011539,IPR032400,IPR030496,IPR032397,IPR032399,IPR002909,IPR008967,IPR000451,IPR014756,IPR013783,IPR030492	PF16181,PF16179,PF00554,PF16180
9146	protein-coding	179	gene	604375	1	2	1	HGS	hepatocyte growth factor-regulated tyrosine kinase substrate	1993	2018	1334	O14964	IPR011011,IPR008942,IPR017073,IPR003903,IPR002014,IPR013083,IPR017455,IPR024641,IPR000306	PF12210,PF01363,PF00790
326	protein-coding	179	phenotype, gene	240300, 607358	2	2	2	AIRE	autoimmune regulator	1994	2018	1335	O43918	IPR010919,IPR019787,IPR004865,IPR000770,IPR008087,IPR019786,IPR011011,IPR001965,IPR013083	PF01342,PF00628,PF03172
2395	protein-coding	179	phenotype, gene	229300, 606829	2	6	4	FXN	frataxin	1995	2018	1336	Q16595	IPR020895,IPR002908,IPR017789	PF01491
1294	protein-coding	178	gene, phenotype	120120, 131705, 131750, 131850, 132000, 226600, 604129, 607523	8	4	3	COL7A1	collagen type VII alpha 1 chain	1966	2018	1337	Q02388	IPR003961,IPR013783,IPR002035,IPR020901,IPR002223,IPR008160	PF00092,PF00041,PF00014,PF01391
721	protein-coding	178	gene, phenotype	120820, 614379	2	7	7	C4B	complement C4B (Chido blood group)	1976	2018	1338	P0C0L5	IPR002890,IPR011626,IPR009048,IPR008930,IPR011625,IPR000020,IPR001599,IPR001840,IPR001134,IPR018933,IPR008993,IPR019742,IPR019565,IPR018081	PF07678,PF10569,PF01835,PF01821,PF07703,PF01759,PF07677,PF00207
3251	protein-coding	178	phenotype, gene	300322, 300323, 308000	3	0	0	HPRT1	hypoxanthine phosphoribosyltransferase 1	1978	2018	1339	P00492	IPR005904,IPR000836,IPR029057	PF00156
6872	protein-coding	178	phenotype, gene	300966, 313650, 314250	3	1	0	TAF1	TATA-box binding protein associated factor 1	1987	2018	1340	P21675	IPR001487,IPR009067,IPR011177,IPR022591,IPR018359	PF09247,PF00439,PF12157,PF15288
54600	protein-coding	178	gene	606434	1	27	25	UGT1A9	UDP glucuronosyltransferase family 1 member A9	1990	2018	1341	O60656	IPR002213	PF00201
8349	protein-coding	178	gene	601831	1	0	0	HIST2H2BE	histone cluster 2 H2B family member e	1991	2018	1342	Q16778	IPR000558,IPR007125,IPR009072	PF00125
7408	protein-coding	178	gene	601703	1	0	0	VASP	vasodilator stimulated phosphoprotein	1992	2018	1343	P50552	IPR017354,IPR000697,IPR011993,IPR014885	PF00568,PF08776
688	protein-coding	178	gene	602903	1	16	16	KLF5	Kruppel like factor 5	1993	2019	1344	Q13887	IPR015880,IPR013087,IPR007087	PF00096
1778	protein-coding	178	phenotype, gene	158600, 600112, 614228, 614563	4	1	0	DYNC1H1	dynein cytoplasmic 1 heavy chain 1	1993	2018	1344	Q14204	IPR026983,IPR003593,IPR027417,IPR024743,IPR004273,IPR011704,IPR024317,IPR013602,IPR013594	PF08393,PF12780,PF12775,PF12781,PF12777,PF07728,PF03028,PF12774,PF08385
4929	protein-coding	178	phenotype, gene	168600, 601828	2	8	6	NR4A2	nuclear receptor subfamily 4 group A member 2	1994	2018	1346	P43354	IPR001628,IPR003073,IPR000536,IPR001723,IPR003070,IPR013088	PF00104,PF00105
6653	protein-coding	178	gene	602005	1	16	11	SORL1	sortilin related receptor 1	1996	2019	1347	Q92673	IPR002172,IPR006581,IPR031777,IPR031778,IPR000033,IPR023415,IPR003961,IPR011042,IPR013783	PF00041,PF00057,PF00058,PF15901,PF15902
6683	protein-coding	178	phenotype, gene	182601, 604277	2	3	3	SPAST	spastin	1999	2017	1348	Q9UBP0	IPR003593,IPR003959,IPR003960,IPR007330,IPR015415,IPR017179,IPR027417	PF09336,PF00004
23705	protein-coding	178	gene	605686	1	21	16	CADM1	cell adhesion molecule 1	1999	2018	1348	Q9BY67	IPR003599,IPR003585,IPR013783,IPR013106,IPR007110,IPR013162,IPR003598	PF07686,PF08205,PF13927
1409	protein-coding	177	gene, phenotype	123580, 604219	2	9	8	CRYAA	crystallin alpha A	1975	2018	1350	P02489	IPR002068,IPR001436,IPR008978,IPR012274,IPR003090,IPR031107	PF00011,PF00525
2026	protein-coding	177	gene	131360	1	0	0	ENO2	enolase 2	1985	2018	1351	P09104	IPR020810,IPR029017,IPR020809,IPR029065,IPR020811,IPR000941	PF00113,PF03952
6118	protein-coding	177	gene	179836	1	1	1	RPA2	replication protein A2	1990	2018	1352	P15927	IPR014892,IPR011991,IPR012340,IPR014646	PF08784
5308	protein-coding	177	phenotype, gene	137600, 180500, 180550, 601542	4	21	20	PITX2	paired like homeodomain 2	1992	2019	1353	Q99697	IPR020479,IPR017970,IPR009057,IPR016233,IPR001356,IPR003654	PF03826,PF00046
1859	protein-coding	177	gene, phenotype	600855, 614104	2	6	2	DYRK1A	dual specificity tyrosine phosphorylation regulated kinase 1A	1993	2018	1354	Q13627	IPR017441,IPR008271,IPR011009,IPR028318,IPR000719	PF00069
7352	protein-coding	177	phenotype, gene	601665, 602044	2	0	0	UCP3	uncoupling protein 3	1997	2018	1355	P55916	IPR002030,IPR023395,IPR018108	PF00153
7225	protein-coding	177	gene, phenotype	603652, 603965	2	10	6	TRPC6	transient receptor potential cation channel subfamily C member 6	1998	2018	1356	Q9Y210	IPR005821,IPR002153,IPR020683,IPR005462,IPR013555,IPR004729,IPR002110	PF08344,PF00520,PF12796
2512	protein-coding	176	gene, phenotype	134790, 600886, 606159, 615604	4	0	0	FTL	ferritin light chain	1978	2018	1357	P02792	IPR009040,IPR012347,IPR009078,IPR001519,IPR008331,IPR014034	PF00210
4926	protein-coding	176	gene, phenotype	164009, 612376	2	2	2	NUMA1	nuclear mitotic apparatus protein 1	1980	2018	1358	Q14980	IPR026650
6566	protein-coding	176	phenotype, gene	245340, 600682, 610021, 616095	4	1	1	SLC16A1	solute carrier family 16 member 1	1981	2018	1359	P53985	IPR020846,IPR030757,IPR004743,IPR011701	PF07690
5966	protein-coding	176	gene	164910	1	20	18	REL	REL proto-oncogene, NF-kB subunit	1985	2018	1360	Q04864	IPR032397,IPR011539,IPR000451,IPR030505,IPR030492,IPR002909,IPR013783,IPR014756,IPR008967	PF00554,PF16179
9636	protein-coding	176	gene, phenotype	147571, 616126	2	2	2	ISG15	ISG15 ubiquitin like modifier	1986	2018	1361	P05161	IPR019956,IPR000626,IPR029071	PF00240
912	protein-coding	176	gene	188410	1	0	0	CD1D	CD1d molecule	1986	2018	1361	P15813	IPR011161,IPR007110,IPR003597,IPR013783,IPR011162	PF16497,PF07654
3291	protein-coding	176	phenotype, gene	218030, 614232	2	4	4	HSD11B2	hydroxysteroid 11-beta dehydrogenase 2	1987	2018	1363	P80365	IPR002347,IPR020904,IPR016040	PF00106
7297	protein-coding	176	gene, phenotype	176941, 611521	2	29	29	TYK2	tyrosine kinase 2	1990	2018	1364	P29597	IPR000299,IPR000719,IPR000980,IPR001245,IPR008266,IPR011009,IPR011993,IPR016045,IPR016251,IPR017441,IPR019748,IPR019749,IPR020635	PF07714
961	protein-coding	176	gene	601028	1	6	4	CD47	CD47 molecule	1990	2019	1364	Q08722	IPR006704,IPR007110,IPR013147,IPR013270,IPR013783	PF04549,PF08204
6804	protein-coding	176	gene	186590	1	0	0	STX1A	syntaxin 1A	1992	2017	1366	Q16623	IPR000727,IPR006011,IPR006012,IPR010989,IPR028669	PF05739,PF00804
55600	protein-coding	176	gene	609873	1	7	7	ITLN1	intelectin 1	1994	2019	1367	Q8WWA0	IPR014716,IPR002181
5469	protein-coding	176	gene	604311	1	9	9	MED1	mediator complex subunit 1	1995	2018	1368	Q15648	IPR019680	PF10744
29128	protein-coding	176	gene	607990	1	4	3	UHRF1	ubiquitin like with PHD and ring finger domains 1	1996	2018	1369	Q96T88	IPR003105,IPR013083,IPR001965,IPR021991,IPR014722,IPR011011,IPR019787,IPR017907,IPR001841,IPR000626,IPR015947,IPR029071	PF02182,PF00240,PF00628,PF12148
8542	protein-coding	176	gene, phenotype	603743, 612551	2	6	6	APOL1	apolipoprotein L1	1997	2019	1370	O14791	IPR008405	PF05461
10014	protein-coding	176	gene	605315	1	5	5	HDAC5	histone deacetylase 5	1998	2018	1371	Q9UQL6	IPR017320,IPR024643,IPR023801,IPR000286,IPR030703	PF12203,PF00850
1462	protein-coding	175	gene, phenotype	118661, 143200	2	9	7	VCAN	versican	1987	2018	1372	P13611	IPR001304,IPR000742,IPR016186,IPR018378,IPR000436,IPR000538,IPR018097,IPR000152,IPR013106,IPR001881,IPR016187,IPR013783,IPR007110,IPR003599,IPR013032	PF00059,PF00084,PF07686,PF00008,PF00193
815	protein-coding	175	gene, phenotype	114078, 617798, 618095	3	2	2	CAMK2A	calcium/calmodulin dependent protein kinase II alpha	1987	2019	1372	Q9UQM7	IPR020636,IPR008271,IPR013543,IPR011009,IPR032710,IPR017441,IPR000719	PF08332,PF00069
374	protein-coding	175	gene	104640	1	7	7	AREG	amphiregulin	1988	2019	1374	P15514	IPR013032,IPR015497,IPR000742
1235	protein-coding	175	gene	601835	1	23	21	CCR6	C-C motif chemokine receptor 6	1988	2018	1374	P51684	IPR017452,IPR004067,IPR000276,IPR000355	PF00001
5296	protein-coding	175	gene, phenotype	603157, 603387	2	1	0	PIK3R2	phosphoinositide-3-kinase regulatory subunit 2	1990	2018	1376	O00459	IPR001452,IPR032498,IPR000980,IPR008936,IPR001720,IPR000198	PF16454,PF00620,PF00017
3832	protein-coding	175	gene, phenotype	148760, 152950	2	5	4	KIF11	kinesin family member 11	1992	2018	1377	P52732	IPR025901,IPR001752,IPR027417,IPR027640,IPR019821	PF13931,PF00225
4172	protein-coding	175	gene	602693	1	3	0	MCM3	minichromosome maintenance complex component 3	1992	2019	1377	P25205	IPR008046,IPR003593,IPR001208,IPR027417,IPR031327,IPR027925,IPR018525,IPR012340	PF00493,PF14551
6197	protein-coding	175	gene, phenotype	300075, 300844, 303600	3	0	0	RPS6KA3	ribosomal protein S6 kinase A3	1992	2018	1377	P51812	IPR017892,IPR008271,IPR017441,IPR016239,IPR000719,IPR011009,IPR000961	PF00433,PF00069
4208	protein-coding	175	gene, phenotype	600662, 613443	2	43	38	MEF2C	myocyte enhancer factor 2C	1993	2018	1380	Q06413	IPR002100,IPR022102	PF00319,PF12347
3992	protein-coding	175	gene	606148	1	61	60	FADS1	fatty acid desaturase 1	1994	2018	1381	O60427	IPR012171,IPR005804	PF00487
7038	protein-coding	174	gene, phenotype	188450, 274700, 608175	3	14	9	TG	thyroglobulin	1985	2018	1382	P01266	IPR011641,IPR000716,IPR002018,IPR029058,IPR019819,IPR016324	PF00135,PF00086,PF07699
4654	protein-coding	174	gene	159970	1	2	1	MYOD1	myogenic differentiation 1	1988	2018	1383	P15172	IPR002546,IPR011598,IPR022032	PF00010,PF12232,PF01586
5447	protein-coding	174	gene, phenotype	124015, 201750, 207410, 613571	4	4	4	POR	cytochrome p450 oxidoreductase	1989	2019	1384	P16435	IPR017927,IPR008254,IPR029039,IPR001094,IPR023208,IPR017938,IPR001433,IPR003097,IPR023173,IPR001709,	PF00258,PF00667,PF00175,
4162	protein-coding	174	gene	155735	1	0	0	MCAM	melanoma cell adhesion molecule	1989	2018	1384	P43121	IPR013151,IPR003598,IPR013162,IPR013106,IPR007110,IPR013783,IPR003599	PF00047,PF13927,PF08205,PF07686
5702	protein-coding	174	gene	186852	1	13	13	PSMC3	proteasome 26S subunit, ATPase 3	1990	2018	1386	P17980	IPR003959,IPR027417,IPR003960,IPR005937,IPR003593	PF00004
5684	protein-coding	174	gene	176843	1	1	1	PSMA3	proteasome subunit alpha 3	1991	2018	1387	P25788	IPR023332,IPR001353,IPR000426,IPR029055	PF00227,PF10584
3301	protein-coding	174	gene	602837	1	1	1	DNAJA1	DnaJ heat shock protein family (Hsp40) member A1	1993	2018	1388	P31689	IPR008971,IPR018253,IPR001623,IPR002939,IPR001305,IPR012724	PF00684,PF00226,PF01556
10521	protein-coding	174	gene	608469	1	3	3	DDX17	DEAD-box helicase 17	1996	2018	1389	Q92841	IPR001650,IPR011545,IPR014001,IPR000629,IPR014014,IPR027417	PF00270,PF00271
11091	protein-coding	174	gene	609012	1	2	2	WDR5	WD repeat domain 5	2001	2018	1390	P61964	IPR019775,IPR015943,IPR017986,IPR020472,IPR001680	PF00400
231	protein-coding	173	gene	103880	1	4	4	AKR1B1	aldo-keto reductase family 1 member B	1983	2018	1391	P15121	IPR020471,IPR018170,IPR001395,IPR023210	PF00248
2071	protein-coding	173	gene, phenotype	133510, 610651, 616390	3	1	1	ERCC3	ERCC excision repair 3, TFIIH core complex helicase subunit	1988	2018	1392	P19447	IPR032438,IPR032830,IPR014001,IPR001161,IPR027417,IPR001650,IPR006935	PF13625,PF16203,PF04851
7374	protein-coding	173	gene, phenotype	191525, 608106	2	1	1	UNG	uracil DNA glycosylase	1989	2018	1393	P13051	IPR005122,IPR002043,IPR018085	PF03167
3516	protein-coding	173	gene, phenotype	147183, 614814	2	11	9	RBPJ	recombination signal binding protein for immunoglobulin kappa J region	1989	2018	1393	Q06330	IPR013783,IPR014756,IPR008967,IPR015350,IPR015351	PF09271,PF09270
2346	protein-coding	173	gene	600934	1	6	6	FOLH1	folate hydrolase 1	1993	2018	1395	Q04609	IPR003137,IPR007365,IPR007484	PF04253,PF02225,PF04389
8453	protein-coding	173	gene	603135	1	6	4	CUL2	cullin 2	1995	2018	1396	Q13617	IPR016159,IPR019559,IPR016157,IPR011991,IPR001373,IPR016158	PF10557,PF00888
54583	protein-coding	173	gene, phenotype	606425, 609070, 609820	3	3	3	EGLN1	egl-9 family hypoxia inducible factor 1	1996	2018	1397	Q9GZT9	IPR006620,IPR005123,IPR002893	PF13640,PF01753
11065	protein-coding	173	gene	605574	1	1	0	UBE2C	ubiquitin conjugating enzyme E2 C	1997	2018	1398	O00762	IPR000608,IPR016135,IPR023313	PF00179,
6194	protein-coding	172	gene	180460	1	1	1	RPS6	ribosomal protein S6	1978	2018	1399	P62753	IPR018282,IPR001377,IPR014401	PF01092
6709	protein-coding	172	gene, phenotype	182810, 613477	2	2	1	SPTAN1	spectrin alpha, non-erythrocytic 1	1979	2018	1400	Q13813	IPR002017,IPR002048,IPR011992,IPR014837,IPR018159,IPR001452,IPR018247,IPR013315	PF00018,PF08726,PF00435,PF13499
10197	protein-coding	172	gene	605129	1	1	1	PSME3	proteasome activator subunit 3	1990	2018	1401	P61289	IPR003185,IPR003186,IPR009077	PF02252,PF02251
3087	protein-coding	172	gene	604420	1	34	30	HHEX	hematopoietically expressed homeobox	1992	2018	1402	Q03014	IPR009057,IPR020479,IPR017970,IPR001356	PF00046
3185	protein-coding	172	gene	601037	1	2	2	HNRNPF	heterogeneous nuclear ribonucleoprotein F	1992	2018	1402	P52597	IPR012677,IPR000504,IPR012996	PF08080,PF00076
10628	protein-coding	172	gene	606599	1	0	0	TXNIP	thioredoxin interacting protein	1994	2018	1404	Q9H3M7	IPR011022,IPR011021,IPR014756	PF02752,PF00339
4129	protein-coding	171	gene	309860	1	1	0	MAOB	monoamine oxidase B	1973	2017	1405	P27338	IPR023753,IPR002937,IPR001613	PF01593
8915	protein-coding	171	phenotype, gene	137245, 156240, 273300, 603517, 605027, 616098	6	1	1	BCL10	BCL10 immune signaling adaptor	1975	2018	1406	O95999	IPR011029,IPR001315,IPR033238	PF00619
6736	protein-coding	171	phenotype, gene	400044, 400045, 480000	3	0	0	SRY	sex determining region Y	1981	2017	1407	Q05066	IPR017253,IPR009071	PF00505
1719	protein-coding	171	gene, phenotype	126060, 613839	2	4	3	DHFR	dihydrofolate reductase	1982	2019	1408	P00374	IPR024072,IPR001796,IPR017925,IPR012259	PF00186
5582	protein-coding	171	gene, phenotype	176980, 605361	2	0	0	PRKCG	protein kinase C gamma	1986	2018	1409	P05129	IPR017892,IPR020454,IPR000008,IPR014375,IPR008271,IPR000961,IPR017441,IPR000719,IPR002219,IPR011009	PF00433,PF00069,PF00168,PF00130
4283	protein-coding	171	gene	601704	1	4	4	CXCL9	C-X-C motif chemokine ligand 9	1988	2019	1410	Q07325	IPR027225,IPR001811,IPR018048,IPR001089	PF00048
81631	protein-coding	171	gene	609604	1	3	2	MAP1LC3B	microtubule associated protein 1 light chain 3 beta	1990	2018	1411	Q9GZQ8	IPR004241,IPR029071	PF02991
6773	protein-coding	171	gene, phenotype	600556, 616636	2	10	10	STAT2	signal transducer and activator of transcription 2	1992	2018	1412	P52630	IPR015988,IPR013800,IPR013801,IPR000980,IPR008967,IPR013799,IPR012345,IPR011992,IPR001217,IPR022756	PF02865,PF00017,PF12188,PF01017,PF02864
6752	protein-coding	171	gene	182452	1	1	0	SSTR2	somatostatin receptor 2	1992	2018	1412	P30874	IPR000586,IPR017452,IPR002074,IPR000276	PF00001
27086	protein-coding	171	gene, phenotype	605515, 613670	2	39	28	FOXP1	forkhead box P1	1993	2019	1414	Q9H334	IPR030456,IPR032354,IPR001766,,IPR011991	PF00250,PF16159,
1513	protein-coding	171	phenotype, gene	265800, 601105	2	6	6	CTSK	cathepsin K	1994	2018	1415	P43235	IPR000668,IPR025660,IPR000169,IPR013201,IPR013128,IPR015644,IPR025661	PF08246,PF00112
3981	protein-coding	171	phenotype, gene	254500, 601837, 606593	3	7	4	LIG4	DNA ligase 4	1995	2018	1416	P49917	IPR012309,IPR000977,IPR016059,IPR021536,IPR029710,IPR001357,IPR012308,IPR012310,IPR012340	PF11411,PF01068,PF00533,PF04675,PF04679
383	protein-coding	170	phenotype, gene	207800, 608313	2	8	8	ARG1	arginase 1	1986	2019	1417	P05089	IPR006035,IPR023696,IPR020855,IPR014033	PF00491
5339	protein-coding	170	phenotype, gene	131950, 226670, 226730, 601282, 612138, 613723, 616487	7	21	19	PLEC	plectin	1987	2018	1418	Q15149	IPR030269,IPR001589,IPR001101,IPR001715,IPR018159,IPR005326	PF00307,PF00681,PF03501
5563	protein-coding	170	gene	600497	1	1	1	PRKAA2	protein kinase AMP-activated catalytic subunit alpha 2	1988	2018	1419	P54646	IPR011009,IPR032270,IPR017441,IPR008271,IPR000719,IPR028375	PF16579,PF00069
7917	protein-coding	170	gene	142590	1	11	7	BAG6	BCL2 associated athanogene 6	1989	2018	1420	P46379	IPR021925,IPR019954,IPR029071,IPR000626	PF00240,PF12057
7364	protein-coding	170	gene	600068	1	4	3	UGT2B7	UDP glucuronosyltransferase family 2 member B7	1990	2019	1421	P16662	IPR002213	PF00201
4585	protein-coding	170	gene	158372	1	5	4	MUC4	mucin 4, cell surface associated	1991	2019	1422	Q99102	IPR000742,IPR003886,IPR001846,IPR005533	PF06119,PF00094
9451	protein-coding	170	phenotype, gene	226980, 604032	2	5	5	EIF2AK3	eukaryotic translation initiation factor 2 alpha kinase 3	1991	2018	1422	Q9NZJ5	IPR008271,IPR017441,IPR027295,IPR000719,IPR011047,IPR011009	PF00069
51752	protein-coding	170	gene	606832	1	20	17	ERAP1	endoplasmic reticulum aminopeptidase 1	1994	2018	1424	Q9NZ08	IPR001930,IPR014782,IPR024571	PF01433,PF11838
1108	protein-coding	170	gene, phenotype	603277, 617159	2	3	2	CHD4	chromodomain helicase DNA binding protein 4	1995	2018	1425	Q14839	IPR016197,IPR019787,IPR014001,IPR013083,IPR019786,IPR012957,IPR027417,IPR012958,IPR009462,IPR023780,IPR000953,IPR009463,IPR001650,IPR002464,IPR011011,IPR028725,IPR000330,IPR001965	PF00385,PF06465,PF08074,PF00271,PF00176,PF00628,PF08073,PF06461
10563	protein-coding	170	gene	605149	1	5	4	CXCL13	C-X-C motif chemokine ligand 13	1998	2018	1426	O43927	IPR001089,IPR018048,IPR001811	PF00048
3020	protein-coding	169	gene	601128	1	1	0	H3F3A	H3 histone family member 3A	1981	2018	1427	P84243	IPR009072,IPR007125,IPR000164	PF00125
5354	protein-coding	169	gene, phenotype	300401, 312080, 312920	3	0	0	PLP1	proteolipid protein 1	1984	2019	1428	P60201	IPR018237,IPR001614	PF01275
1759	protein-coding	169	gene, phenotype	602377, 616346	2	4	2	DNM1	dynamin 1	1990	2018	1429	Q05193	IPR027741,IPR019762,IPR011993,IPR027417,IPR030381,IPR001849,IPR003130,IPR022812,IPR020850,IPR000375,IPR001401	PF00169,PF01031,PF02212,PF00350
2947	protein-coding	169	gene	138390	1	1	1	GSTM3	glutathione S-transferase mu 3	1990	2018	1429	P21266	IPR003081,IPR012336,IPR004046,IPR004045,IPR010987	PF02798,PF00043
360	protein-coding	169	gene, phenotype	600170, 607457	2	3	1	AQP3	aquaporin 3 (Gill blood group)	1992	2018	1431	Q92482	IPR023271,IPR022357,IPR000425,IPR023275	PF00230
2621	protein-coding	169	gene	600441	1	7	7	GAS6	growth arrest specific 6	1993	2019	1432	Q14393	IPR001791,IPR013320,IPR001881,IPR013032,IPR017857,IPR000742,IPR000294,IPR000152,IPR009030,IPR018097	PF00594,PF14670,PF02210,PF07645,PF00054
5688	protein-coding	169	gene	606607	1	0	0	PSMA7	proteasome subunit alpha 7	1994	2018	1433	O14818	IPR023332,IPR001353,IPR029055,IPR000426	PF10584,PF00227
573	protein-coding	169	gene	601497	1	0	0	BAG1	BCL2 associated athanogene 1	1994	2019	1433	Q99933	IPR029071,IPR003103,IPR000626,IPR017093	PF02179,PF00240
7113	protein-coding	169	gene	602060	1	4	3	TMPRSS2	transmembrane serine protease 2	1994	2018	1433	O15393	IPR001314,IPR001254,IPR018114,IPR033116,IPR001190,IPR009003,IPR017448,IPR002172,IPR023415	PF00089,PF15494
3827	protein-coding	168	phenotype, gene	228960, 612358	2	13	11	KNG1	kininogen 1	1968	2018	1436	P01042	IPR018073,IPR000010,IPR027358,IPR002395	PF00031
7094	protein-coding	168	gene	186745	1	3	2	TLN1	talin 1	1981	2018	1437	Q9Y490	IPR000299,IPR019748,IPR019747,IPR032425,IPR019749,IPR011993,IPR002558,IPR018979,IPR006077,IPR029071,IPR014352,IPR015224,IPR015009,IPR015710	PF08913,PF00373,PF09141,PF16511,PF01608,PF09379
1131	protein-coding	168	phenotype, gene	100100, 118494	2	19	11	CHRM3	cholinergic receptor muscarinic 3	1987	2018	1438	P20309	IPR017452,IPR001183,IPR000276,IPR000995	PF00001
4583	protein-coding	168	gene	158370	1	3	3	MUC2	mucin 2, oligomeric mucus/gel-forming	1989	2018	1439
359	protein-coding	168	gene, phenotype	107777, 125800	2	3	3	AQP2	aquaporin 2	1992	2018	1440	P41181	IPR000425,IPR022357,IPR023271	PF00230
22948	protein-coding	168	phenotype, gene	256840, 610150	2	1	1	CCT5	chaperonin containing TCP1 subunit 5	1994	2018	1441	P48643	IPR027410,IPR012718,IPR017998,IPR027409,IPR027413,IPR002194,IPR002423	PF00118
3931	protein-coding	167	phenotype, gene	136120, 245900, 606967	3	14	14	LCAT	lecithin-cholesterol acyltransferase	1967	2019	1442	P04180	IPR029058,IPR003386	PF02450
2495	protein-coding	167	gene, phenotype	134770, 615517	2	3	2	FTH1	ferritin heavy chain 1	1978	2018	1443	P02794	IPR009078,IPR014034,IPR012347,IPR009040,IPR008331,IPR001519	PF00210
2771	protein-coding	167	gene, phenotype	139360, 192605	2	4	4	GNAI2	G protein subunit alpha i2	1987	2018	1444	P04899	IPR027417,IPR001408,IPR011025,IPR001019	PF00503
4192	protein-coding	167	gene	162096	1	6	5	MDK	midkine	1990	2018	1445	P21741	IPR000762,IPR020090,IPR020089,IPR020092,IPR020091	PF05196,PF01091
2969	protein-coding	167	gene	601679	1	12	11	GTF2I	general transcription factor IIi	1991	2018	1446	P78347	IPR004212,IPR016659	PF02946
1452	protein-coding	167	gene	600505	1	1	1	CSNK1A1	casein kinase 1 alpha 1	1992	2018	1447	P48729	IPR017441,IPR008271,IPR011009,IPR000719	PF00069
51548	protein-coding	167	gene	606211	1	0	0	SIRT6	sirtuin 6	1994	2018	1448	Q8N6T7	IPR029035,IPR026590,IPR003000	PF02146
54210	protein-coding	167	gene	605085	1	4	3	TREM1	triggering receptor expressed on myeloid cells 1	1994	2018	1448	Q9NP99	IPR013106,IPR007110,IPR013783,IPR003599	PF07686
4277	protein-coding	167	gene	602436	1	34	30	MICB	MHC class I polypeptide-related sequence B	1994	2017	1448	Q29980	IPR003597,IPR013783,IPR011162,IPR007110,IPR001039,IPR011161	PF07654,PF00129
28996	protein-coding	167	gene	606868	1	4	2	HIPK2	homeodomain interacting protein kinase 2	1996	2018	1451	Q9H2X6	IPR008271,IPR017441,IPR011009,IPR000719	PF00069
9968	protein-coding	167	gene, phenotype	300188, 300895, 305450, 309520	4	0	0	MED12	mediator complex subunit 12	1996	2019	1451	Q93074	IPR011989,IPR021989,IPR019035,IPR021990	PF09497,PF12145,PF12144
5429	protein-coding	167	phenotype, gene	278750, 603968	2	2	1	POLH	DNA polymerase eta	1999	2018	1453	Q9Y253	IPR001126,IPR017961,IPR017061	PF11799,PF00817
720	protein-coding	166	gene, phenotype	120810, 614374, 614380	3	7	7	C4A	complement C4A (Rodgers blood group)	1967	2018	1454	P0C0L4	IPR002890,IPR011626,IPR001599,IPR001840,IPR008930,IPR001134,IPR018933,IPR018081,IPR008993,IPR009048,IPR000020,IPR019565,IPR019742,IPR011625	PF07678,PF01821,PF07703,PF10569,PF01759,PF00207,PF01835,PF07677
997	protein-coding	166	gene	116948	1	1	1	CDC34	cell division cycle 34	1988	2019	1455	P49427	IPR016135,IPR000608,IPR023313	PF00179
10406	protein-coding	166	gene	617548	1	1	1	WFDC2	WAP four-disulfide core domain 2	1990	2018	1456	Q14508	IPR008197	PF00095
3099	protein-coding	166	gene	601125	1	1	0	HK2	hexokinase 2	1993	2018	1457	P52789	IPR022673,IPR022672,IPR001312,IPR019807	PF00349,PF03727
5734	protein-coding	166	gene	601586	1	19	16	PTGER4	prostaglandin E receptor 4	1993	2018	1457	P35408	IPR001244,IPR000276,IPR008365,IPR001758,IPR017452	PF00001
6272	protein-coding	166	gene, phenotype	602458, 613589	2	27	26	SORT1	sortilin 1	1994	2018	1459	Q99523	IPR006581,IPR015943,IPR031777,IPR031778,IPR011040	PF15901,PF15902
2660	protein-coding	166	gene, phenotype	601788, 614160	2	1	0	MSTN	myostatin	1995	2018	1460	O14793	IPR029034,IPR001111,IPR015615,IPR001839,IPR017948,IPR015616	PF00019,PF00688
5919	protein-coding	166	gene	601973	1	5	5	RARRES2	retinoic acid receptor responder 2	1997	2018	1461	Q99969	IPR029562
506	protein-coding	165	gene	102910	1	2	2	ATP5F1B	ATP synthase F1 subunit beta	1973	2018	1462	P06576	IPR005722,IPR004100,IPR020003,IPR024034,IPR000793,IPR027417,IPR003593,IPR000194	PF02874,PF00006
2746	protein-coding	165	gene, phenotype	138130, 606762	2	1	1	GLUD1	glutamate dehydrogenase 1	1979	2019	1463	P00367	IPR016040,IPR006097,IPR006096,IPR006095	PF02812,PF00208
3440	protein-coding	165	gene	147562	1	0	0	IFNA2	interferon alpha 2	1980	2018	1464	P01563	IPR012351,IPR009079,IPR000471	PF00143
1890	protein-coding	165	gene, phenotype	131222, 603041	2	7	7	TYMP	thymidine phosphorylase	1981	2017	1465	P19971	IPR000053,IPR013102,IPR018090,IPR017872,IPR000312,IPR017459	PF02885,PF00591,PF07831
2959	protein-coding	165	gene	189963	1	6	4	GTF2B	general transcription factor IIB	1987	2018	1466	Q00403	IPR013137,IPR013763,IPR013150,IPR000812,IPR023486	PF08271,PF00382
6737	protein-coding	165	gene	109092	1	1	0	TRIM21	tripartite motif containing 21	1988	2018	1467	P19474	IPR006574,IPR020457,IPR003877,IPR001841,IPR017907,IPR013083,IPR000315,IPR013320,IPR003613,IPR001870,IPR003879	PF15227,PF13765,PF00622,PF00643
5771	protein-coding	165	gene	176887	1	33	31	PTPN2	protein tyrosine phosphatase non-receptor type 2	1989	2019	1468	P17706	IPR003595,IPR016130,IPR012265,IPR000242,IPR000387,IPR029021	PF00102
3339	protein-coding	165	gene, phenotype	142461, 224410, 255800	3	3	3	HSPG2	heparan sulfate proteoglycan 2	1989	2018	1468	P98160	IPR003599,IPR000034,IPR003598,IPR013106,IPR000082,IPR023415,IPR013098,IPR013320,IPR000742,IPR007110,IPR013032,IPR013783,IPR002049,IPR002172,IPR001791,IPR001881	PF12661,PF00054,PF13895,PF00057,PF00053,PF00008,PF07679,PF00052,PF13927
2122	protein-coding	165	gene, phenotype	165215, 616738	2	42	35	MECOM	MDS1 and EVI1 complex locus	1990	2019	1470	Q03112	IPR030413,IPR007087,IPR013087,IPR015880	PF13912,PF00096
5931	protein-coding	165	gene	300825	1	0	0	RBBP7	RB binding protein 7, chromatin remodeling factor	1991	2018	1471	Q16576	IPR022052,IPR019775,IPR015943,IPR017986,IPR001680,IPR020472	PF00400,PF12265
538	protein-coding	165	gene, phenotype	300011, 300489, 304150, 309400	4	0	0	ATP7A	ATPase copper transporting alpha	1993	2018	1472	Q04656	IPR018303,IPR006121,IPR027256,IPR017969,IPR001757,IPR023299,IPR008250,IPR006122,IPR023214	PF00122,PF00403,PF00702
11335	protein-coding	165	gene	604477	1	1	1	CBX3	chromobox 3	1996	2018	1473	Q13185	IPR023780,IPR008251,IPR016197,IPR017984,IPR023779,IPR000953	PF01393,PF00385
1081	protein-coding	164	gene	118850	1	5	5	CGA	glycoprotein hormones, alpha polypeptide	1971	2018	1474	P01215	IPR000476,IPR029034	PF00236
5154	protein-coding	164	gene	173430	1	1	1	PDGFA	platelet derived growth factor subunit A	1977	2018	1475	P04085	IPR029034,IPR023581,IPR006782,IPR000072	PF04692,PF00341
10376	protein-coding	164	gene	602530	1	0	0	TUBA1B	tubulin alpha 1b	1983	2019	1476	P68363	IPR017975,IPR023123,IPR003008,IPR002452,IPR018316,IPR008280,IPR000217	PF00091,PF03953
3804	protein-coding	164	gene	604938	1	1	1	KIR2DL3	killer cell immunoglobulin like receptor, two Ig domains and long cytoplasmic tail 3	1987	2017	1477	P43628	IPR013783,IPR013151,IPR007110,IPR003599	PF00047
6125	protein-coding	164	gene, phenotype	603634, 612561	2	4	2	RPL5	ribosomal protein L5	1988	2018	1478	P46777	IPR025607,IPR005485	PF14204,PF17144
3920	protein-coding	164	phenotype, gene	300257, 309060	2	0	0	LAMP2	lysosomal associated membrane protein 2	1988	2019	1478	P13473	IPR018134,IPR002000	PF01299
3651	protein-coding	164	phenotype, gene	125853, 260370, 600733, 606176, 606392	5	10	9	PDX1	pancreatic and duodenal homeobox 1	1993	2018	1480	P52945	IPR017970,IPR009057,IPR001356,IPR017995,IPR020479	PF00046
5501	protein-coding	164	gene	176914	1	1	1	PPP1CC	protein phosphatase 1 catalytic subunit gamma	1993	2018	1480	P36873	IPR031675,IPR006186,IPR004843,IPR029052	PF00149,PF16891
835	protein-coding	164	gene	600639	1	0	0	CASP2	caspase 2	1994	2018	1482	P42575	IPR033139,IPR011029,IPR016129,IPR029030,IPR017350,IPR001315,IPR015917,IPR002138,IPR001309	PF00656,PF00619
336	protein-coding	163	gene, phenotype	107670, 143890	2	0	0	APOA2	apolipoprotein A2	1972	2018	1483	P02652	IPR006801	PF04711
972	protein-coding	163	gene	142790	1	2	1	CD74	CD74 molecule	1982	2018	1484	P04233	IPR011988,IPR022339,IPR015386,IPR000716	PF00086,PF09307,PF08831
2101	protein-coding	163	gene	601998	1	3	2	ESRRA	estrogen related receptor alpha	1988	2019	1485	P11474	IPR027289,IPR024178,IPR001628,IPR000536,IPR013088,IPR001723	PF00104,PF00105
10146	protein-coding	163	gene	608431	1	2	1	G3BP1	G3BP stress granule assembly factor 1	1992	2018	1486	Q13283	IPR018222,IPR012677,IPR000504,IPR002075,IPR032710	PF02136,PF00076
862	protein-coding	163	gene	133435	1	5	4	RUNX1T1	RUNX1 translocation partner 1	1992	2019	1486	Q06455	IPR014896,IPR002893,IPR003894,IPR013290,IPR013289	PF01753,PF08788,PF07531
4864	protein-coding	163	phenotype, gene	257220, 607623	2	13	13	NPC1	NPC intracellular cholesterol transporter 1	1993	2018	1488	O15118	IPR004765,IPR000731,IPR032190,IPR003392	PF02460,PF12349,PF16414
4214	protein-coding	163	gene, phenotype	600982, 613762	2	24	22	MAP3K1	mitogen-activated protein kinase kinase kinase 1	1994	2019	1489	Q13233	IPR001841,IPR016024,IPR011009,IPR000719,IPR007527,IPR017441,IPR013083,IPR008271	PF00069
5707	protein-coding	163	gene	617842	1	0	0	PSMD1	proteasome 26S subunit, non-ATPase 1	1996	2018	1490	Q99460	IPR011989,IPR016642,IPR002015,IPR016024	PF13646,PF01851
3048	protein-coding	162	phenotype, gene	141749, 142250, 613977	3	14	14	HBG2	hemoglobin subunit gamma 2	1963	2018	1491	P69892	IPR002337,IPR000971,IPR012292,IPR009050	PF00042
8661	protein-coding	162	gene	602039	1	2	1	EIF3A	eukaryotic translation initiation factor 3 subunit A	1990	2018	1492	Q14152	IPR011991,IPR027512,IPR000717	PF01399
5934	protein-coding	162	gene	180203	1	5	5	RBL2	RB transcriptional corepressor like 2	1992	2018	1493	Q08999	IPR024599,IPR015030,IPR002720,IPR002719,IPR013763,IPR028308,IPR028309	PF01857,PF01858,PF11934
2296	protein-coding	162	gene, phenotype	601090, 601631, 602482	3	13	11	FOXC1	forkhead box C1	1993	2019	1494	Q12948	IPR011991,IPR018122,IPR001766,IPR030456	PF00250
5500	protein-coding	162	gene, phenotype	600590, 617506	2	6	5	PPP1CB	protein phosphatase 1 catalytic subunit beta	1994	2019	1495	P62140	IPR004843,IPR029052,IPR031675,IPR006186	PF00149,PF16891
5564	protein-coding	162	gene	602740	1	1	1	PRKAB1	protein kinase AMP-activated non-catalytic subunit beta 1	1996	2017	1496	Q9Y478	IPR006828,IPR014756,IPR032640,IPR030080	PF04739,PF16561
1316	protein-coding	162	phenotype, gene	176807, 602053, 613659	3	11	8	KLF6	Kruppel like factor 6	1996	2018	1496	Q99612	IPR013087,IPR007087,IPR015880
11132	protein-coding	162	phenotype, gene	601283, 605286	2	1	0	CAPN10	calpain 10	1997	2018	1498	Q9HC96	IPR028791,IPR001300,IPR000169,IPR022684,IPR022683,IPR022682	PF00648,PF01067
29102	protein-coding	162	gene	608828	1	2	1	DROSHA	drosha ribonuclease III	1997	2018	1498	Q9NRR4	IPR014720,IPR011907,IPR000999	PF00636,PF00035,PF14622
3488	protein-coding	161	gene	146734	1	12	11	IGFBP5	insulin like growth factor binding protein 5	1975	2019	1500	P24593	IPR022321,IPR009168,IPR000716,IPR012213,IPR009030,IPR017891,IPR000867	PF00086,PF00219
3305	protein-coding	161	gene	140559	1	8	8	HSPA1L	heat shock protein family A (Hsp70) member 1 like	1985	2018	1501	P34931	IPR018181,IPR029048,IPR013126,IPR029047	PF00012
7356	protein-coding	161	gene	192020	1	4	4	SCGB1A1	secretoglobin family 1A member 1	1988	2019	1502	P11684	IPR000329,IPR016126	PF01099
9782	protein-coding	161	gene, phenotype	164015, 606070	2	1	1	MATR3	matrin 3	1990	2018	1503	P43243	IPR003604,IPR012677,IPR000504,IPR000690
3054	protein-coding	161	gene, phenotype	300019, 309541	2	3	3	HCFC1	host cell factor C1	1991	2018	1504	P51610	IPR003961,IPR006652,IPR015915,IPR015916,IPR013783	PF01344,PF13415
7465	protein-coding	161	gene	193525	1	0	0	WEE1	WEE1 G2 checkpoint kinase	1991	2019	1504	P30291	IPR011009,IPR017441,IPR017164,IPR008271,IPR000719	PF00069
9235	protein-coding	161	gene	606001	1	1	0	IL32	interleukin 32	1992	2018	1506	P24001	IPR028067	PF15225
7220	protein-coding	161	gene	602343	1	0	0	TRPC1	transient receptor potential cation channel subfamily C member 1	1993	2018	1507	P48995	IPR005457,IPR020683,IPR005821,IPR013555,IPR004729,IPR002110,IPR002153	PF08344,PF00520
4855	protein-coding	161	gene	164951	1	48	39	NOTCH4	notch receptor 4	1994	2019	1508	Q99466	IPR020683,IPR002110,IPR000742,IPR018097,IPR022355,IPR000152,IPR013032,IPR009030,IPR000800,IPR001881,IPR010660,IPR011656	PF12796,PF07684,PF00023,PF00008,PF00066,PF06816,PF12661,PF07645PF13857
9641	protein-coding	161	gene	605048	1	4	4	IKBKE	inhibitor of nuclear factor kappa B kinase subunit epsilon	1995	2018	1509	Q14164	IPR017441,IPR011009,IPR000719	PF00069
8239	protein-coding	161	gene, phenotype	300072, 300919, 300968	3	1	1	USP9X	ubiquitin specific peptidase 9 X-linked	1996	2018	1510	Q93008	IPR018200,IPR016024,IPR001394,IPR011989,IPR028889	PF00443
2549	protein-coding	161	gene, phenotype	604439, 605428	2	4	4	GAB1	GRB2 associated binding protein 1	1996	2018	1510	Q13480	IPR001849,IPR011993	PF00169
23118	protein-coding	161	gene, phenotype	605101, 614980	2	7	6	TAB2	TGF-beta activated kinase 1 (MAP3K7) binding protein 2	1996	2018	1510	Q9NYJ8	IPR003892,IPR001876	PF02845
2274	protein-coding	161	gene	602633	1	7	5	FHL2	four and a half LIM domains 2	1996	2018	1510	Q14192	IPR001781	PF00412,
5230	protein-coding	160	phenotype, gene	300653, 311800	2	0	0	PGK1	phosphoglycerate kinase 1	1972	2018	1514	P00558	IPR015901,IPR001576,IPR015824,IPR015911	PF00162
7173	protein-coding	160	phenotype, gene	274500, 606765	2	8	7	TPO	thyroid peroxidase	1977	2018	1515	P07202	IPR013032,IPR010255,IPR000436,IPR018097,IPR000152,IPR019791,IPR029589,IPR001881,IPR000742	PF07645,PF03098,PF00084
6223	protein-coding	160	phenotype, gene	105650, 603474	2	0	0	RPS19	ribosomal protein S19	1983	2018	1516	P39019	IPR001266,IPR011991,IPR018277	PF01090
1938	protein-coding	160	gene, phenotype	130610, 609306	2	0	0	EEF2	eukaryotic translation elongation factor 2	1984	2018	1517	P13639	IPR009000,IPR014721,IPR027417,IPR031157,IPR020568,IPR000640,IPR005517,IPR009022,IPR000795,IPR004161,IPR005225	PF14492,PF00009,PF03764,PF03144,PF00679
6584	protein-coding	160	phenotype, gene	212140, 603377	2	16	13	SLC22A5	solute carrier family 22 member 5	1985	2018	1518	O76082	IPR005828,IPR004749,IPR020846,IPR005829	PF00083
389	protein-coding	160	gene	165380	1	2	2	RHOC	ras homolog family member C	1985	2018	1518	P08134	IPR005225,IPR001806,IPR027417	PF00071
5704	protein-coding	160	gene	602707	1	0	0	PSMC4	proteasome 26S subunit, ATPase 4	1990	2018	1520	P43686	IPR003960,IPR003593,IPR005937,IPR003959,IPR027417	PF00004
4916	protein-coding	160	gene	191316	1	9	5	NTRK3	neurotrophic receptor tyrosine kinase 3	1991	2019	1521	Q16288	IPR032675,IPR031635,IPR013783,IPR000719,IPR017441,IPR000483,IPR020777,IPR011009,IPR020635,IPR020446,IPR013098,IPR013151,IPR001245,IPR001611,IPR002011,IPR000372,IPR007110,IPR008266,IPR003599	PF00047,PF01462,PF07679,PF16920,PF07714,PF13855
3280	protein-coding	160	gene	139605	1	2	1	HES1	hes family bHLH transcription factor 1	1994	2018	1522	Q14469	IPR003650,IPR011598	PF07527,PF00010
7376	protein-coding	160	gene	600380	1	1	0	NR1H2	nuclear receptor subfamily 1 group H member 2	1994	2018	1522	P55055	IPR001723,IPR023257,IPR001628,IPR000536,IPR013088	PF00105,PF00104
10333	protein-coding	160	gene	605403	1	6	6	TLR6	toll like receptor 6	1998	2018	1524	Q9Y2C9	IPR032675,IPR000157,IPR027187,IPR000483,IPR001611,IPR017241,IPR003591	PF13855,PF01582,PF01463
2548	protein-coding	159	phenotype, gene	232300, 606800	2	5	5	GAA	glucosidase alpha, acid	1970	2018	1525	P10253	IPR031727,IPR025887,IPR030458,IPR030459,IPR017853,IPR017957,IPR000519,IPR011013,IPR000322	PF16863,PF01055,PF00088,PF13802
226	protein-coding	159	gene, phenotype	103850, 611881	2	4	4	ALDOA	aldolase, fructose-bisphosphate A	1975	2018	1526	P04075	IPR013785,IPR029768,IPR000741	PF00274
5432	protein-coding	159	gene	180663	1	1	1	POLR2C	RNA polymerase II subunit C	1976	2018	1527	P19387	IPR011263,IPR009025,IPR001514,IPR011262	PF01193,PF01000
7277	protein-coding	159	gene, phenotype	191110, 616208	2	2	1	TUBA4A	tubulin alpha 4a	1981	2018	1528	P68366	IPR002452,IPR018316,IPR000217,IPR023123,IPR003008,IPR008280,IPR017975	PF03953,PF00091
7280	protein-coding	159	gene, phenotype	615101, 615763	2	3	3	TUBB2A	tubulin beta 2A class IIa	1983	2018	1529	Q13885	IPR023123,IPR018316,IPR003008,IPR000217,IPR008280,IPR002453,IPR013838,IPR017975	PF03953,PF00091
9261	protein-coding	159	gene	602006	1	3	3	MAPKAPK2	mitogen-activated protein kinase-activated protein kinase 2	1984	2018	1530	P49137	IPR017441,IPR027442,IPR000719,IPR011009,IPR008271	PF00069
5530	protein-coding	159	gene, phenotype	114105, 617711, 618265	3	8	4	PPP3CA	protein phosphatase 3 catalytic subunit alpha	1984	2019	1530	Q08209	IPR004843,IPR029052,IPR006186	PF00149,
7525	protein-coding	159	gene	164880	1	6	4	YES1	YES proto-oncogene 1, Src family tyrosine kinase	1985	2018	1532	P07947	IPR001452,IPR001245,IPR011009,IPR008266,IPR020635,IPR000719,IPR017441,IPR000980,IPR028459	PF07714,PF00017,PF00018
10594	protein-coding	159	phenotype, gene	600059, 607300	2	4	4	PRPF8	pre-mRNA processing factor 8	1989	2018	1533	Q6P2Q9	IPR012591,IPR012337,IPR019580,IPR019581,IPR012592,IPR012984,IPR000555,IPR019582,IPR021983,IPR027652	PF10597,PF10598,PF01398,PF08082,PF10596,PF12134,PF08083,PF08084
2313	protein-coding	159	gene, phenotype	193067, 617443	2	17	15	FLI1	Fli-1 proto-oncogene, ETS transcription factor	1991	2018	1534	Q01543	IPR011991,IPR013761,IPR003118,IPR000418	PF02198,PF00178
5289	protein-coding	159	gene	602609	1	5	2	PIK3C3	phosphatidylinositol 3-kinase catalytic subunit type 3	1993	2018	1535	Q8NEB9	IPR000403,IPR000008,IPR002420,IPR001263,IPR008290,IPR016024,IPR011009,IPR018936,IPR015433	PF00454,PF00792,PF00613
2931	protein-coding	159	gene	606784	1	0	0	GSK3A	glycogen synthase kinase 3 alpha	1993	2018	1535	P49840	IPR017441,IPR008271,IPR011009,IPR000719	PF00069
10576	protein-coding	159	gene	605139	1	4	3	CCT2	chaperonin containing TCP1 subunit 2	1994	2019	1537	P78371	IPR027409,IPR002194,IPR017998,IPR012716,IPR002423,IPR027410,IPR027413	PF00118
79577	protein-coding	159	phenotype, gene	145000, 145001, 607393, 608266	4	6	4	CDC73	cell division cycle 73	1994	2018	1537	Q6P1J9	IPR031336,IPR032041,IPR007852	PF16050,PF05179
4907	protein-coding	158	gene, phenotype	129190, 211800	2	3	3	NT5E	5'-nucleotidase ecto	1976	2019	1539	P21589	IPR006179,IPR006146,IPR004843,IPR008334,IPR029052	PF02872,PF00149
2782	protein-coding	158	gene, phenotype	139380, 613065, 616973	3	4	4	GNB1	G protein subunit beta 1	1986	2018	1540	P62873	IPR016346,IPR001680,IPR015943,IPR001632,IPR020472,IPR019775,IPR017986	PF00400
805	protein-coding	158	gene, phenotype	114182, 616249	2	1	1	CALM2	calmodulin 2	1987	2017	1541	P62158	IPR011992,IPR018247,IPR002048	PF13499
2736	protein-coding	158	gene, phenotype	165230, 610829, 615849	3	11	9	GLI2	GLI family zinc finger 2	1988	2019	1542	P10070	IPR013087,IPR007087,IPR015880
6007	protein-coding	158	gene	111680	1	1	1	RHD	Rh blood group D antigen	1988	2018	1542	Q02161	IPR024041,IPR001905,IPR029020,IPR002229	PF00909
11338	protein-coding	158	gene	191318	1	2	2	U2AF2	U2 small nuclear RNA auxiliary factor 2	1989	2018	1544	P26368	IPR000504,IPR006529,IPR012677	PF00076
3205	protein-coding	158	gene	142956	1	2	2	HOXA9	homeobox A9	1989	2019	1544	P31269	IPR020479,IPR017970,IPR009057,IPR006711,IPR001356,IPR017112	PF00046,PF04617
5592	protein-coding	158	gene, phenotype	176894, 615436	2	22	14	PRKG1	protein kinase cGMP-dependent 1	1989	2018	1544	Q13976	IPR011009,IPR031831,IPR014710,IPR000961,IPR017441,IPR008271,IPR000595,IPR000719,IPR018488,IPR018490,IPR002374	PF16808,PF00027,PF00069
3206	protein-coding	158	gene	142957	1	5	4	HOXA10	homeobox A10	1989	2018	1544	P31260	IPR020479,IPR017970,IPR001356,IPR009057	PF00046
3454	protein-coding	158	gene	107450	1	8	6	IFNAR1	interferon alpha and beta receptor subunit 1	1990	2018	1548	P17181	IPR013783,IPR003961,IPR016669,IPR015373	PF09294,PF01108
7391	protein-coding	158	gene, phenotype	191523, 602491	2	4	3	USF1	upstream transcription factor 1	1990	2019	1548	P22415	IPR011598	PF00010
1173	protein-coding	158	gene	601024	1	1	0	AP2M1	adaptor related protein complex 2 subunit mu 1	1991	2018	1550	Q96CW1	IPR018240,IPR028565,IPR011012,IPR001392,IPR022775	PF01217,PF00928
727897	protein-coding	158	phenotype, gene	178500, 600770	2	4	4	MUC5B	mucin 5B, oligomeric mucus/gel-forming	1991	2018	1550	Q9HC84	IPR014853,IPR025155,IPR001007,IPR002919,IPR006207,IPR001846	PF00094,PF08742,PF13330,PF00093,PF01826
8140	protein-coding	158	gene	600182	1	4	4	SLC7A5	solute carrier family 7 member 5	1992	2019	1552	Q01650	IPR002293,IPR004760	PF13520
5745	protein-coding	158	phenotype, gene	125350, 156400, 168468, 215045, 600002	5	5	4	PTH1R	parathyroid hormone 1 receptor	1992	2018	1552	Q03431	IPR017981,IPR017983,IPR000832,IPR001879,IPR002170	PF00002,PF02793
94	protein-coding	158	phenotype, gene	600376, 601284	2	5	4	ACVRL1	activin A receptor like type 1	1993	2018	1554	P37023	IPR008271,IPR000333,IPR017441,IPR011009,IPR001245,IPR003605,IPR000719	PF08515,PF07714
657	protein-coding	158	phenotype, gene	174900, 601299, 610069	3	2	2	BMPR1A	bone morphogenetic protein receptor type 1A	1993	2018	1554	P36894	IPR008271,IPR003605,IPR000472,IPR000333,IPR017441,IPR001245,IPR000719,IPR011009	PF08515,PF01064,PF07714
1736	protein-coding	158	gene, phenotype	300126, 305000	2	0	0	DKC1	dyskerin pseudouridine synthase 1	1994	2018	1556	O60832	IPR004521,IPR015947,IPR012960,IPR002478,IPR004802,IPR020103,IPR002501,IPR032819	PF01509,PF08068,PF01472,PF16198
9730	protein-coding	158	gene	617259	1	5	5	DCAF1	DDB1 and CUL4 associated factor 1	1994	2018	1556	Q9Y4B6	IPR017986,IPR006594,IPR016024,IPR015943,IPR033270,IPR011989
5337	protein-coding	158	phenotype, gene	212093, 602382	2	9	4	PLD1	phospholipase D1	1995	2018	1558	Q13393	IPR025202,IPR016555,IPR001849,IPR015679,IPR001683,IPR001736,IPR011993	PF00614,PF00787,PF00169,PF13091
23512	protein-coding	158	gene	606245	1	1	1	SUZ12	SUZ12 polycomb repressive complex 2 subunit	1995	2018	1558	Q15022	IPR019135	PF09733
406	protein-coding	158	gene	602550	1	24	20	ARNTL	aryl hydrocarbon receptor nuclear translocator like	1997	2019	1560	O00327	IPR001067,IPR013767,IPR001610,IPR011598,IPR000014	PF00989,PF00010,PF14598
3603	protein-coding	157	gene	603035	1	12	9	IL16	interleukin 16	1984	2018	1561	Q14005	IPR020450,IPR001478	PF00595
3623	protein-coding	157	gene	147380	1	0	0	INHA	inhibin subunit alpha	1986	2018	1562	P05111	IPR002405,IPR015615,IPR001839,IPR029034,IPR017948,IPR017175	PF00019
653361	protein-coding	157	phenotype, gene	233700, 608512	2	0	0	NCF1	neutrophil cytosolic factor 1	1988	2018	1563	P14598	IPR001683,IPR001452,IPR001655,IPR015039,IPR032136	PF00787,PF08944,PF16621,PF00018
3589	protein-coding	157	gene	147681	1	6	5	IL11	interleukin 11	1990	2018	1564	P20809	IPR009079,IPR020438,IPR020412,IPR012351	PF07400
3337	protein-coding	157	gene	604572	1	1	0	DNAJB1	DnaJ heat shock protein family (Hsp40) member B1	1991	2018	1565	P25685	IPR002939,IPR008971,IPR018253,IPR001623	PF01556,PF00226
6304	protein-coding	157	gene	602075	1	10	4	SATB1	SATB homeobox 1	1992	2018	1566	Q01826	IPR009057,IPR032392,IPR032355,IPR003350,IPR010982,IPR001356	PF02376,PF16557,PF00046,PF16534
6659	protein-coding	157	gene	184430	1	5	3	SOX4	SRY-box 4	1992	2019	1566	Q06945	IPR009071	PF00505
780	protein-coding	157	gene	600408	1	13	11	DDR1	discoidin domain receptor tyrosine kinase 1	1993	2018	1568	Q08345	IPR001245,IPR008979,IPR002011,IPR008266,IPR020635,IPR029553,IPR000421,IPR000719,IPR011009	PF07714,PF00754
664	protein-coding	157	gene	603293	1	6	6	BNIP3	BCL2 interacting protein 3	1994	2019	1569	Q12983	IPR010548	PF06553
10642	protein-coding	157	gene	608288	1	11	11	IGF2BP1	insulin like growth factor 2 mRNA binding protein 1	1994	2018	1569	Q9NZI8	IPR000504,IPR012677,IPR004088,IPR004087	PF00013,PF00076
3665	protein-coding	157	gene, phenotype	605047, 616345	2	4	3	IRF7	interferon regulatory factor 7	1997	2018	1571	Q92985	IPR019817,IPR001346,IPR011991,IPR019471,IPR017855,IPR008984	PF10401,PF00605
3191	protein-coding	156	gene	603083	1	2	1	HNRNPL	heterogeneous nuclear ribonucleoprotein L	1989	2018	1572	P14866	IPR012677,IPR006536,IPR000504	PF00076,PF13893
10963	protein-coding	156	gene	605063	1	4	2	STIP1	stress induced phosphoprotein 1	1992	2018	1573	P31948	IPR013026,IPR013105,IPR011990,IPR006636,IPR019734	PF07719,PF13424,PF13414,PF13181
9353	protein-coding	156	gene	603746	1	8	8	SLIT2	slit guidance ligand 2	1994	2019	1574	O94813	IPR001611,IPR001791,IPR001881,IPR000483,IPR000742,IPR000372,IPR000152,IPR018097,IPR006207,IPR013320,IPR032675,IPR003591,IPR003645,IPR013032	PF00008,PF00054,PF01463,PF01462,PF13855
1454	protein-coding	156	gene	600863	1	0	0	CSNK1E	casein kinase 1 epsilon	1994	2018	1574	P49674	IPR008271,IPR011009,IPR017441,IPR000719	PF00069
57154	protein-coding	156	gene	605568	1	8	7	SMURF1	SMAD specific E3 ubiquitin protein ligase 1	1996	2019	1576	Q9HCE7	IPR000008,IPR000569,IPR001202	PF00397,PF00632,PF00168
9656	protein-coding	156	gene	607593	1	5	5	MDC1	mediator of DNA damage checkpoint 1	1996	2018	1576	Q14676	IPR001357,IPR008984,IPR000253	PF00498,PF16770
6366	protein-coding	156	gene	602737	1	10	9	CCL21	C-C motif chemokine ligand 21	1997	2018	1578	O00585	IPR030593,IPR001811	PF00048
9415	protein-coding	156	gene	606149	1	78	75	FADS2	fatty acid desaturase 2	1998	2018	1579	O95864	IPR001199,IPR012171,IPR005804	PF00173,PF00487
7031	protein-coding	155	gene	113710	1	3	3	TFF1	trefoil factor 1	1984	2018	1580	P04155	IPR017994,IPR017957,IPR000519	PF00088
1520	protein-coding	155	gene	116845	1	10	10	CTSS	cathepsin S	1991	2018	1581	P25774	IPR000169,IPR013201,IPR013128,IPR025660,IPR025661,IPR000668	PF08246,PF00112
2048	protein-coding	155	gene, phenotype	600997, 603688	2	4	4	EPHB2	EPH receptor B2	1991	2018	1581	P29323	IPR011009,IPR008979,IPR009030,IPR000719,IPR008266,IPR003961,IPR016257,IPR001426,IPR011641,IPR027936,IPR001090,IPR013783,IPR013761,IPR017441,IPR001245,IPR001660,IPR020635	PF00536,PF07714,PF07699,PF01404,PF00041,PF14575
5682	protein-coding	155	gene	602854	1	4	3	PSMA1	proteasome subunit alpha 1	1991	2018	1581	P25786	IPR001353,IPR000426,IPR023332,IPR029055	PF10584,PF00227
7913	protein-coding	155	gene	125264	1	2	2	DEK	DEK proto-oncogene	1992	2018	1584	P35659	IPR014876,IPR003034,IPR009057	PF08766
5887	protein-coding	155	gene	600062	1	8	6	RAD23B	RAD23 homolog B, nucleotide excision repair protein	1994	2018	1585	P54727	IPR015940,IPR015360,IPR029071,IPR009060,IPR006636,IPR004806,IPR000626	PF09280,PF00627,PF00240
30061	protein-coding	155	gene, phenotype	604653, 606069	2	5	4	SLC40A1	solute carrier family 40 member 1	1994	2018	1585	Q9NP59	IPR020846,IPR009716	PF06963
2648	protein-coding	155	gene	602301	1	2	2	KAT2A	lysine acetyltransferase 2A	1995	2018	1587	Q92830	IPR009464,IPR018359,IPR000182,IPR016376,IPR001487,IPR016181	PF00583,PF06466,PF00439
868	protein-coding	155	gene	604491	1	8	5	CBLB	Cbl proto-oncogene B	1995	2018	1587	Q13191	IPR011992,IPR003153,IPR001841,IPR000980,IPR013083,IPR024162,IPR024159,IPR014741,IPR017907,IPR015940,IPR014742	PF02762,PF14447,PF02262,PF02761
3802	protein-coding	155	gene	604936	1	1	1	KIR2DL1	killer cell immunoglobulin like receptor, two Ig domains and long cytoplasmic tail 1	1995	2017	1587	P43626	IPR013783,IPR007110,IPR003599,IPR013151	PF00047
3803	protein-coding	155	gene	604937	1	0	0	KIR2DL2	killer cell immunoglobulin like receptor, two Ig domains and long cytoplasmic tail 2	1995	2018	1587	P43626P43627	IPR013783,IPR007110,IPR003599,IPR013151	PF00047
5618	protein-coding	154	gene, phenotype	176761, 615554, 615555	3	5	2	PRLR	prolactin receptor	1982	2018	1591	P16471	IPR033230,IPR003528,IPR013783,IPR003961,IPR015152	,PF09067
5700	protein-coding	154	gene	602706	1	3	0	PSMC1	proteasome 26S subunit, ATPase 1	1983	2018	1592	P62191	IPR003959,IPR003593,IPR027417,IPR003960,IPR005937	PF00004
22926	protein-coding	154	gene, phenotype	605537, 616517	2	7	3	ATF6	activating transcription factor 6	1989	2018	1593	P18850	IPR029801,IPR004827	PF00170
5693	protein-coding	154	gene	600306	1	3	3	PSMB5	proteasome subunit beta 5	1990	2018	1594	P28074	IPR023333,IPR000243,IPR001353,IPR016050,IPR029055	PF00227
6428	protein-coding	154	gene	603364	1	3	2	SRSF3	serine and arginine rich splicing factor 3	1991	2018	1595	P84103	IPR000504,IPR012677	PF00076
639	protein-coding	154	gene	603423	1	15	11	PRDM1	PR/SET domain 1	1991	2018	1595	O75626	IPR016608,IPR013087,IPR015880,IPR007087,IPR001214	PF00856,PF13912
5076	protein-coding	154	phenotype, gene	120330, 167409, 616002	3	11	9	PAX2	paired box 2	1992	2018	1597	Q02962	IPR022130,IPR001523,IPR009057,IPR011991	PF12403,PF00292
8644	protein-coding	154	gene	603966	1	3	3	AKR1C3	aldo-keto reductase family 1 member C3	1993	2018	1598	P42330	IPR020471,IPR018170,IPR023210,IPR001395	PF00248
7074	protein-coding	154	gene	600687	1	7	4	TIAM1	T cell lymphoma invasion and metastasis 1	1995	2018	1599	Q13009	IPR000219,IPR011993,IPR003116,IPR001478,IPR001331,IPR033360,IPR001849	PF00621,PF02196,PF00169,PF00595
9474	protein-coding	154	gene, phenotype	604261, 617584	2	31	25	ATG5	autophagy related 5	1995	2019	1599	Q9H1Y0	IPR007239	,PF04106
3937	protein-coding	154	gene	601603	1	4	3	LCP2	lymphocyte cytosolic protein 2	1995	2018	1599	Q13094	IPR000980,IPR001660,IPR013761	PF00017,PF07647
11156	protein-coding	154	gene	606449	1	3	2	PTP4A3	protein tyrosine phosphatase 4A3	1997	2019	1602	O75365	IPR000340,IPR029021,IPR000387,IPR003595	PF00782,
57805	protein-coding	154	gene	607359	1	2	1	CCAR2	cell cycle and apoptosis regulator 2	2000	2018	1603	Q8N163	IPR028811,IPR025224,IPR025223,IPR011992,IPR025954	PF14444,PF14443
83990	protein-coding	154	phenotype, gene	114480, 605882, 609054	3	5	3	BRIP1	BRCA1 interacting protein C-terminal helicase 1	2001	2018	1604	Q9BX63	IPR006555,IPR013020,IPR006554,IPR010614,IPR014001,IPR014013,IPR027417	PF06733,PF13307
3861	protein-coding	153	phenotype, gene	125595, 131760, 131800, 131900, 148066, 161000, 601001	7	0	0	KRT14	keratin 14	1982	2018	1605	P02533	IPR018039,IPR002957,IPR001664,IPR009053	PF00038
6240	protein-coding	153	gene	180410	1	4	4	RRM1	ribonucleotide reductase catalytic subunit M1	1985	2018	1606	P23921	IPR013509,IPR005144,IPR008926,IPR013346,IPR000788	PF02867,PF03477,PF00317
2737	protein-coding	153	phenotype, gene	146510, 165240, 174200, 174700, 175700, 241800	6	16	11	GLI3	GLI family zinc finger 3	1988	2018	1607	P10071	IPR032851,IPR015880,IPR013087,IPR007087
1760	protein-coding	153	phenotype, gene	160900, 605377	2	0	0	DMPK	DM1 protein kinase	1991	2018	1608	Q09013	IPR008271,IPR000719,IPR000961,IPR011009,IPR017441,IPR014930	PF08826,PF00069
5079	protein-coding	153	gene, phenotype	167414, 615545	2	8	8	PAX5	paired box 5	1992	2018	1609	Q02548	IPR009057,IPR001523,IPR011991,IPR022130	PF12403,PF00292
5168	protein-coding	153	gene	601060	1	4	2	ENPP2	ectonucleotide pyrophosphatase/phosphodiesterase 2	1992	2018	1609	Q13822	IPR024873,IPR020436,IPR001604,IPR029881,IPR020821,IPR001212,IPR002591,IPR017850,IPR017849	PF01223,PF01033,PF01663
2494	protein-coding	153	gene	604453	1	24	17	NR5A2	nuclear receptor subfamily 5 group A member 2	1993	2019	1611	O00482	IPR016355,IPR001723,IPR001628,IPR013088,IPR000536	PF00105,PF00104
396	protein-coding	153	gene, phenotype	601925, 615244	2	0	0	ARHGDIA	Rho GDP dissociation inhibitor alpha	1993	2019	1611	P52565	IPR000406,IPR014756,IPR024792	PF02115
4670	protein-coding	153	gene	160994	1	1	1	HNRNPM	heterogeneous nuclear ribonucleoprotein M	1993	2018	1611	P52272	IPR024666,IPR012677,IPR024667,IPR000504	PF11532,PF00076
6477	protein-coding	153	gene	602212	1	2	1	SIAH1	siah E3 ubiquitin protein ligase 1	1994	2019	1614	Q8IUQ4	IPR001841,IPR013083,IPR013323,IPR018121,IPR013010,IPR004162,IPR008974	PF03145
7203	protein-coding	153	gene	600114	1	5	4	CCT3	chaperonin containing TCP1 subunit 3	1994	2018	1614	P49368	IPR017998,IPR027413,IPR027409,IPR002423,IPR027410,IPR012719,IPR002194	PF00118
100132285	protein-coding	153	gene	604953	1	1	1	KIR2DS2	killer cell immunoglobulin like receptor, two Ig domains and short cytoplasmic tail 2	1995	2017	1616	P43631	IPR013783,IPR013151,IPR007110,IPR003599	PF00047
10411	protein-coding	153	gene	606057	1	3	2	RAPGEF3	Rap guanine nucleotide exchange factor 3	1996	2018	1617	O95398	IPR023578,IPR029071,IPR018490,IPR000651,IPR000591,IPR019804,IPR000595,IPR011991,IPR014710,IPR001895	PF00610,PF00618,PF00027,PF00617
340061	protein-coding	153	gene, phenotype	612374, 615934	2	3	3	TMEM173	transmembrane protein 173	1996	2018	1617	Q86WV6	IPR029158	PF15009
54822	protein-coding	153	phenotype, gene	105500, 605692	2	7	6	TRPM7	transient receptor potential cation channel subfamily M member 7	1999	2018	1619	Q96QT4	IPR032415,IPR004166,IPR029601,IPR005821,IPR011009	PF02816,PF00520,PF16519
55107	protein-coding	153	gene	610108	1	8	6	ANO1	anoctamin 1	2002	2018	1620	Q5XXA6	IPR032394,IPR031287,IPR007632	PF04547,PF16178
54205	protein-coding	152	gene, phenotype	123970, 612004	2	3	1	CYCS	cytochrome c, somatic	1962	2018	1621	P99999	IPR002327,IPR009056	PF00034
3664	protein-coding	152	phenotype, gene	119300, 119500, 607199, 608864	4	11	8	IRF6	interferon regulatory factor 6	1964	2018	1622	O14896	IPR008984,IPR011991,IPR017855,IPR001346,IPR019817,IPR019471	PF10401,PF00605
9588	protein-coding	152	gene	602316	1	2	2	PRDX6	peroxiredoxin 6	1975	2018	1623	P30041	IPR012336,IPR000866,IPR019479,IPR024706	PF10417,PF00578
6175	protein-coding	152	gene	180510	1	0	0	RPLP0	ribosomal protein lateral stalk subunit P0	1982	2018	1624	P05388	IPR030670,IPR001790	PF00428,PF00466
7170	protein-coding	152	gene, phenotype	191030, 255310, 609284	3	4	3	TPM3	tropomyosin 3	1985	2018	1625	P06753	IPR000533	PF00261
6278	protein-coding	152	gene	600353	1	2	2	S100A7	S100 calcium binding protein A7	1991	2018	1626	P31151	IPR011992,IPR013787,IPR018247,IPR028477,IPR002048,IPR001751	PF01023
3428	protein-coding	152	gene	147586	1	9	7	IFI16	interferon gamma inducible protein 16	1992	2018	1627	Q16666	IPR004020,IPR004021,IPR012340	PF02758,PF02760
7704	protein-coding	152	gene, phenotype	176797, 612447	2	13	9	ZBTB16	zinc finger and BTB domain containing 16	1993	2019	1628	Q05516	IPR015880,IPR013087,IPR000210,IPR007087,IPR011333	PF00651,PF13912
5048	protein-coding	152	gene, phenotype	601545, 607432	2	9	9	PAFAH1B1	platelet activating factor acetylhydrolase 1b regulatory subunit 1	1993	2018	1628	P43034	IPR001680,IPR017986,IPR015943,IPR006594,IPR019775,IPR017252,IPR020472	PF08513,PF00400
5905	protein-coding	152	gene	602362	1	11	10	RANGAP1	Ran GTPase activating protein 1	1994	2018	1630	P46060	IPR032675,IPR001611,IPR009109,IPR027038	PF13516,PF07834
10498	protein-coding	152	gene	603934	1	7	7	CARM1	coactivator associated arginine methyltransferase 1	1996	2018	1631	Q86X55	IPR025799,IPR029063,IPR020989	PF11531,PF05185
5293	protein-coding	152	gene, phenotype	602839, 615513	2	5	4	PIK3CD	phosphatidylinositol-4,5-bisphosphate 3-kinase catalytic subunit delta	1996	2019	1631	O00329	IPR011009,IPR029071,IPR003113,IPR001263,IPR000008,IPR016024,IPR015433,IPR000341,IPR018936,IPR000403,IPR002420	PF00794,PF00792,PF00613,PF02192,PF00454
6045	protein-coding	152	gene	608985	1	4	2	RNF2	ring finger protein 2	1999	2019	1633	Q99496	IPR001841,IPR013083,IPR017907,IPR032443	PF16207,PF13923
54209	protein-coding	152	gene, phenotype	605086, 618193	2	6	6	TREM2	triggering receptor expressed on myeloid cells 2	2000	2018	1634	Q9NZC2	IPR013783,IPR013106,IPR007110	PF07686
5008	protein-coding	151	gene	165095	1	8	7	OSM	oncostatin M	1986	2018	1635	P13725	IPR001581,IPR009079,IPR019827,IPR012351	PF01291
6663	protein-coding	151	gene, phenotype	602229, 609136, 611584, 613266	4	0	0	SOX10	SRY-box 10	1992	2018	1636	P56693	IPR022151,IPR009071	PF00505,PF12444
1871	protein-coding	151	gene	600427	1	4	3	E2F3	E2F transcription factor 3	1993	2018	1637	O00716	IPR011991,IPR003316,IPR015633,IPR032198	PF16421,PF02319
22919	protein-coding	151	gene	603108	1	4	3	MAPRE1	microtubule associated protein RP/EB family member 1	1995	2018	1638	Q15691	IPR001715,IPR027328,IPR004953	PF00307,PF03271
214	protein-coding	151	gene	601662	1	18	12	ALCAM	activated leukocyte cell adhesion molecule	1995	2018	1638	Q13740	IPR003598,IPR003599,IPR007110,IPR013106,IPR013162,IPR013783	PF13927,PF08205
8549	protein-coding	151	gene	606667	1	4	2	LGR5	leucine rich repeat containing G protein-coupled receptor 5	1996	2019	1640	O75473	IPR000372,IPR001611,IPR002131,IPR003591,IPR017452,IPR000276,IPR032675	PF01462,PF13855,PF00560
2030	protein-coding	151	gene	602193	1	6	5	SLC29A1	solute carrier family 29 member 1 (Augustine blood group)	1996	2018	1640	Q99808	IPR002259,IPR030195,IPR020846	PF01733
3813	protein-coding	151			0	1	1	KIR3DS1	killer cell immunoglobulin like receptor, three Ig domains and short cytoplasmic tail 1	1996	2018	1640	P43629Q14943	IPR003599,IPR013783,IPR007110,IPR013151	PF00047
6599	protein-coding	151	gene	601732	1	2	2	SMARCC1	SWI/SNF related, matrix associated, actin dependent regulator of chromatin subfamily c member 1	1996	2018	1640	Q92922	IPR017884,IPR011991,IPR001357,IPR009057,IPR007526,IPR032450,IPR001005,IPR032448,IPR030087,IPR032451,IPR000953	PF16498,PF16496,PF04433,PF16495,PF00249
9020	protein-coding	151	gene	604655	1	8	6	MAP3K14	mitogen-activated protein kinase kinase kinase 14	1997	2019	1644	Q99558	IPR017425,IPR017441,IPR000719,IPR008271,IPR011009	PF00069
8767	protein-coding	151	gene	603455	1	7	5	RIPK2	receptor interacting serine/threonine kinase 2	1998	2018	1645	O43353	IPR001315,IPR000719,IPR011029,IPR017322,IPR011009,IPR001245,IPR008271	PF07714,PF00619
5020	protein-coding	150	gene	167050	1	2	1	OXT	oxytocin/neurophysin I prepropeptide	1958	2018	1646	P01178	IPR000981,IPR022423	PF00184,PF00220
824	protein-coding	150	gene	114230	1	5	3	CAPN2	calpain 2	1976	2019	1647	P17655	IPR022684,IPR029539,IPR022683,IPR022682,IPR018247,IPR000169,IPR001300,IPR002048,IPR011992	PF13833,PF01067,PF00648
1287	protein-coding	150	phenotype, gene	301050, 303630	2	0	0	COL4A5	collagen type IV alpha 5 chain	1980	2018	1648	P29400	IPR008160,IPR016187,IPR001442	PF01413,PF01391
10383	protein-coding	150	gene, phenotype	602660, 617879	2	0	0	TUBB4B	tubulin beta 4B class IVb	1985	2018	1649	P68371	IPR003008,IPR002453,IPR013838,IPR000217,IPR018316,IPR008280,IPR023123,IPR017975	PF03953,PF00091
6915	protein-coding	150	gene, phenotype	188070, 614009	2	0	0	TBXA2R	thromboxane A2 receptor	1991	2018	1650	P21731	IPR017452,IPR008365,IPR000276,IPR001105	PF00001
3398	protein-coding	150	gene	600386	1	10	9	ID2	inhibitor of DNA binding 2	1992	2018	1651	Q02363	IPR026052,IPR011598	PF00010
3030	protein-coding	150	gene, phenotype	600890, 609015, 609016	3	0	0	HADHA	hydroxyacyl-CoA dehydrogenase trifunctional multienzyme complex subunit alpha	1992	2018	1651	P40939	IPR012803,IPR013328,IPR008927,IPR006180,IPR018376,IPR006176,IPR016040,IPR001753,IPR006108,IPR029045	PF00378,PF00725,PF02737
3965	protein-coding	150	gene	601879	1	4	4	LGALS9	galectin 9	1994	2018	1653	O00182	IPR013320,IPR001079	PF00337
6135	protein-coding	150	gene, phenotype	604175, 612562	2	1	1	RPL11	ribosomal protein L11	1994	2018	1653	P62913	IPR022803,IPR020929,IPR002132,IPR031309,IPR031310	PF00673,PF00281
29108	protein-coding	150	gene	606838	1	1	1	PYCARD	PYD and CARD domain containing	1999	2018	1655	Q9ULZ3	IPR004020,IPR011029,IPR001315	PF02758,PF00619
58191	protein-coding	150	gene	605398	1	2	2	CXCL16	C-X-C motif chemokine ligand 16	2000	2018	1656	Q9H2A7	IPR026296
4747	protein-coding	149	gene, phenotype	162280, 607684, 607734, 617882	4	4	2	NEFL	neurofilament light	1983	2017	1657	P07196	IPR006821,IPR001664,IPR027692,IPR018039	PF00038,PF04732
818	protein-coding	149	gene	602123	1	11	8	CAMK2G	calcium/calmodulin dependent protein kinase II gamma	1984	2018	1658	Q13555	IPR000719,IPR020636,IPR032710,IPR008271,IPR011009,IPR013543,IPR017441	PF08332,PF00069
6528	protein-coding	149	phenotype, gene	274400, 601843	2	1	0	SLC5A5	solute carrier family 5 member 5	1985	2018	1659	Q92911	IPR001734,IPR018212	PF00474
5437	protein-coding	149	gene	606023	1	4	3	POLR2H	RNA polymerase II subunit H	1986	2018	1660	P52434	IPR012340,IPR005570	PF03870
7317	protein-coding	149	phenotype, gene	301830, 314370	2	0	0	UBA1	ubiquitin like modifier activating enzyme 1	1988	2018	1661	P22314	IPR018074,IPR000594,IPR016040,IPR018075,IPR018965,IPR019572,IPR000011,IPR032420,IPR033127,IPR032418	PF10585,PF00899,PF16191,PF09358,PF16190
5932	protein-coding	149	phenotype, gene	251255, 604124, 606744	3	13	12	RBBP8	RB binding protein 8, endonuclease	1994	2019	1662	Q99708	IPR033316,IPR019518,IPR013882	PF10482,PF08573
5094	protein-coding	149	gene	601210	1	2	2	PCBP2	poly(rC) binding protein 2	1994	2018	1662	Q15366	IPR004088,IPR004087	PF00013
5338	protein-coding	149	gene	602384	1	3	3	PLD2	phospholipase D2	1997	2019	1664	O14939	IPR001849,IPR011993,IPR025202,IPR001736,IPR001683,IPR016555,IPR015679	PF13091,PF00614,PF00787
29851	protein-coding	149	phenotype, gene	240500, 604558, 607594	3	24	22	ICOS	inducible T cell costimulator	1999	2018	1665	Q9Y6W8	IPR013783,IPR013106	PF15910
23569	protein-coding	149	phenotype, gene	180300, 605347	2	9	8	PADI4	peptidyl arginine deiminase 4	1999	2018	1665	Q9UM07	IPR013530,IPR013733,IPR013732,IPR008972,IPR004303	PF03068,PF08527,PF08526
1082	protein-coding	148	gene	118860	1	0	0	CGB3	chorionic gonadotropin subunit beta 3	1974	2018	1667	P0DN86	IPR029034,IPR006208,IPR018245,IPR001545	PF00007
7439	protein-coding	148	phenotype, gene	153700, 193220, 607854, 611809, 613194	5	5	4	BEST1	bestrophin 1	1977	2018	1668	O76090	IPR021134,IPR000615,IPR033041	PF01062
3560	protein-coding	148	gene	146710	1	10	8	IL2RB	interleukin 2 receptor subunit beta	1985	2017	1669	P14784	IPR003961,IPR013783,IPR003531
6609	protein-coding	148	phenotype, gene	257200, 607608, 607616	3	2	2	SMPD1	sphingomyelin phosphodiesterase 1	1989	2018	1670	P17405	IPR011160,IPR008139,IPR004843,IPR011001,IPR029052	PF00149
4547	protein-coding	148	gene, phenotype	157147, 200100, 605552	3	4	3	MTTP	microsomal triglyceride transfer protein	1992	2018	1671	P55157	IPR011030,IPR001747,IPR015819,IPR015816	PF01347
4544	protein-coding	148	phenotype, gene	125853, 600804	2	41	38	MTNR1B	melatonin receptor 1B	1995	2018	1672	P49286	IPR000276,IPR017452,IPR027459,IPR000025,IPR002278	PF00001
10804	protein-coding	148	phenotype, gene	129500, 220290, 304400, 604418, 612643, 612645	6	1	0	GJB6	gap junction protein beta 6	1995	2018	1672	O95452	IPR000500,IPR013092,IPR017990,IPR019570	PF00029
8450	protein-coding	148	gene, phenotype	300304, 300354	2	0	0	CUL4B	cullin 4B	1996	2018	1674	Q13620	IPR016158,IPR011991,IPR033044,IPR001373,IPR016157,IPR019559,IPR016159	PF00888,PF10557
8408	protein-coding	148	gene	603168	1	3	1	ULK1	unc-51 like autophagy activating kinase 1	1996	2018	1674	O75385	IPR017441,IPR011009,IPR008271,IPR016237,IPR022708,IPR000719	PF12063,PF00069
7369	protein-coding	147	phenotype, gene	162000, 191845, 603860, 609886	4	17	16	UMOD	uromodulin	1952	2018	1676	P07911	IPR017977,IPR009030,IPR023413,IPR013032,IPR000152,IPR000742,IPR001881,IPR001507,IPR018097,IPR024731	PF00100,PF12947,PF07645
3113	protein-coding	147	gene	142880	1	28	25	HLA-DPA1	major histocompatibility complex, class II, DP alpha 1	1983	2017	1677	P20036	IPR001003,IPR011162,IPR013783,IPR007110,IPR032431,IPR003006,IPR003597,IPR014745	PF00993,PF16196,PF07654
4359	protein-coding	147	phenotype, gene	118200, 145900, 159440, 180800, 607677, 607736, 607791, 618184	8	1	0	MPZ	myelin protein zero	1984	2018	1678	P25189	IPR029869,IPR000920,IPR013106,IPR019738,IPR007110,IPR019566,IPR013783,IPR003599	PF10570,PF07686
5657	protein-coding	147	gene	177020	1	6	6	PRTN3	proteinase 3	1986	2018	1679	P24158	IPR018114,IPR009003,IPR001254,IPR001314,IPR033116	PF00089
1973	protein-coding	147	gene	602641	1	0	0	EIF4A1	eukaryotic translation initiation factor 4A1	1988	2018	1680	P60842	IPR011545,IPR031258,IPR001650,IPR014001,IPR000629,IPR027417,IPR014014	PF00271,PF00270
7350	protein-coding	147	gene, phenotype	113730, 601665	2	0	0	UCP1	uncoupling protein 1	1988	2018	1680	P25874	IPR018108,IPR002030,IPR023395	PF00153
5520	protein-coding	147	gene	604941	1	4	3	PPP2R2A	protein phosphatase 2 regulatory subunit Balpha	1991	2019	1682	P63151	IPR000009,IPR001680,IPR017986,IPR018067,IPR015943
5683	protein-coding	147	gene	176842	1	0	0	PSMA2	proteasome subunit alpha 2	1991	2018	1682	P25787	IPR001353,IPR000426,IPR023332,IPR029055	PF10584,PF00227
4646	protein-coding	147	gene, phenotype	600970, 606346, 607821	3	4	3	MYO6	myosin VI	1994	2018	1684	Q9UM54	IPR001609,IPR027417,IPR032412	PF16521,PF00063
10492	protein-coding	147	gene	616686	1	1	1	SYNCRIP	synaptotagmin binding cytoplasmic RNA interacting protein	1994	2018	1684	O60506	IPR006535,IPR000504,IPR012677	PF00076
9972	protein-coding	147	gene	603948	1	2	1	NUP153	nucleoporin 153	1994	2018	1684	P49790	IPR018892,IPR001876,IPR013913	PF00641,PF08604,PF10599
2202	protein-coding	147	phenotype, gene	126600, 601548	2	42	39	EFEMP1	EGF containing fibulin extracellular matrix protein 1	1995	2018	1687	Q12805	IPR001881,IPR000152,IPR013032,IPR032973,IPR000742,IPR009030,IPR018097,IPR026823	PF12662,PF07645
9126	protein-coding	147	gene, phenotype	606062, 610759	2	1	1	SMC3	structural maintenance of chromosomes 3	1996	2018	1688	Q9UQE7	IPR027417,IPR010935,IPR024704,IPR003395,IPR029685	PF02463,PF06470
23385	protein-coding	147	phenotype, gene	142690, 605254	2	1	0	NCSTN	nicastrin	1996	2018	1688	Q92542	IPR008710	PF05450
65125	protein-coding	146	phenotype, gene	201300, 605232, 614492	3	13	10	WNK1	WNK lysine deficient protein kinase 1	1973	2018	1690	Q9H4A3	IPR024678,IPR000719,IPR008271,IPR011009	PF12202,PF00069
712	protein-coding	146	gene, phenotype	120550, 613652	2	0	0	C1QA	complement C1q A chain	1976	2017	1691	P02745	IPR001073,IPR008160,IPR008983	PF01391,PF00386
1289	protein-coding	146	gene, phenotype	120215, 130000	2	11	10	COL5A1	collagen type V alpha 1 chain	1981	2018	1692	P20908	IPR008160,IPR000885,IPR001791,IPR013320	PF01391,PF01410
190	protein-coding	146	phenotype, gene	300018, 300200, 300473	3	1	1	NR0B1	nuclear receptor subfamily 0 group B member 1	1982	2017	1693	P51843	IPR025900,IPR000536,IPR001723	PF00104,PF14046
8370	protein-coding	146	gene	142750	1	0	0	HIST2H4A	histone cluster 2 H4 family member a	1983	2018	1694	P62805	IPR019809,IPR001951,IPR009072,IPR004823	PF15511
2280	protein-coding	146	gene	186945	1	2	2	FKBP1A	FKBP prolyl isomerase 1A	1989	2018	1695	P62942	IPR023566,IPR001179	PF00254
2252	protein-coding	146	gene	148180	1	5	5	FGF7	fibroblast growth factor 7	1989	2018	1695	P21781	IPR028142,IPR028247,IPR008996,IPR002209	PF00167
5764	protein-coding	146	gene	162095	1	8	6	PTN	pleiotrophin	1990	2018	1697	P21246	IPR020089,IPR000762,IPR020092,IPR020090,IPR020091	PF01091,PF05196
6392	protein-coding	146	phenotype, gene	168000, 171300, 252011, 602690, 606864	5	0	0	SDHD	succinate dehydrogenase complex subunit D	1990	2018	1697	O14521	IPR007992,	PF05328,
8338	protein-coding	146	gene	602797	1	0	0	HIST2H2AC	histone cluster 2 H2A family member c	1991	2018	1699	Q16777	IPR032458,IPR007125,IPR009072,IPR002119,IPR032454	PF00125,PF16211
6385	protein-coding	146	gene	600017	1	4	2	SDC4	syndecan 4	1992	2018	1700	P31431	IPR030479,IPR001050,IPR003585,IPR027789	PF01034
10371	protein-coding	146	gene, phenotype	603961, 614897	2	15	7	SEMA3A	semaphorin 3A	1993	2019	1701	Q14563	IPR015943,IPR013783,IPR003599,IPR027231,IPR016201,IPR001627,IPR007110	PF01403
9536	protein-coding	146	gene	605172	1	1	1	PTGES	prostaglandin E synthase	1993	2018	1701	O14684	IPR023352,IPR001129	PF01124
1643	protein-coding	146	phenotype, gene	278740, 600811	2	12	11	DDB2	damage specific DNA binding protein 2	1993	2018	1701	Q92466	IPR001680,IPR015943,IPR017986,IPR019775,IPR033312	PF00400,
4173	protein-coding	146	gene, phenotype	602638, 609981	2	2	2	MCM4	minichromosome maintenance complex component 4	1993	2018	1701	P33991	IPR012340,IPR027417,IPR001208,IPR008047,IPR004039,IPR031327,IPR027925,IPR018525	PF00493,PF14551
6095	protein-coding	146	gene, phenotype	600825, 618060	2	35	27	RORA	RAR related orphan receptor A	1993	2018	1701	P35398	IPR001628,IPR001723,IPR000536,IPR013088,IPR003079	PF00105,PF00104
27429	protein-coding	146	gene, phenotype	606441, 610297, 617248	3	0	0	HTRA2	HtrA serine peptidase 2	1994	2018	1706	O43464	IPR001478,IPR001940,IPR009003	PF13365,PF13180
11009	protein-coding	146	gene	604136	1	2	2	IL24	interleukin 24	1995	2018	1707	Q13007	IPR020443,IPR009079,IPR012351,IPR020423,IPR020444,
79602	protein-coding	146	gene	607946	1	2	0	ADIPOR2	adiponectin receptor 2	1996	2018	1708	Q86V24	IPR004254	PF03006
4175	protein-coding	146	phenotype, gene	223100, 601806	2	9	8	MCM6	minichromosome maintenance complex component 6	1996	2018	1708	Q14566	IPR018525,IPR027925,IPR031327,IPR001208,IPR004039,IPR008049,IPR012340,IPR027417	PF00493,PF14551
7432	protein-coding	145	gene	192320	1	2	2	VIP	vasoactive intestinal peptide	1975	2018	1710	P01282	IPR015523,IPR000532	PF00123
8717	protein-coding	145	gene	603500	1	0	0	TRADD	TNFRSF1A associated via death domain	1975	2017	1710	Q15628	IPR011029,IPR009095,IPR000488	PF00531,PF09034
176	protein-coding	145	gene, phenotype	155760, 165800, 608361, 612813	4	16	16	ACAN	aggrecan	1981	2018	1712
126961	protein-coding	145	gene	142780	1	0	0	HIST2H3C	histone cluster 2 H3 family member c	1981	2018	1712	Q71DI3	IPR007125,IPR009072,IPR000164	PF00125
5576	protein-coding	145	gene	176910	1	5	5	PRKAR2A	protein kinase cAMP-dependent type II regulatory subunit alpha	1982	2018	1714	P13861	IPR012198,IPR014710,IPR003117,IPR018488,IPR000595,IPR018490	PF00027,PF02197
916	protein-coding	145	gene, phenotype	186830, 615615	2	4	4	CD3E	CD3e molecule	1985	2017	1715	P07766	IPR015484,IPR013783,IPR003598,IPR003110,IPR007110	PF02189,PF16681
1674	protein-coding	145	gene, phenotype	125660, 181400, 601419, 602067, 604765	5	1	1	DES	desmin	1986	2018	1716	P17661	IPR001664,IPR027698,IPR006821,IPR018039	PF00038,PF04732
3562	protein-coding	145	gene	147740	1	8	8	IL3	interleukin 3	1986	2018	1716	P08700	IPR009079,IPR002183,IPR012351	PF02059
241	protein-coding	145	phenotype, gene	601367, 603700	2	2	1	ALOX5AP	arachidonate 5-lipoxygenase activating protein	1990	2018	1718	P20292	IPR001129,IPR001446,IPR018295,IPR023352	PF01124
7272	protein-coding	145	gene	604092	1	3	2	TTK	TTK protein kinase	1991	2018	1719	P33981	IPR011009,IPR027084,IPR017441,IPR008271,IPR011990,IPR000719	PF00069
3759	protein-coding	145	phenotype, gene	170390, 600681, 609622, 613980	4	28	24	KCNJ2	potassium voltage-gated channel subfamily J member 2	1993	2018	1720	P63252	IPR014756,IPR016449,IPR003271,IPR013673,IPR013518	PF08466,PF01007
8200	protein-coding	145	phenotype, gene	112600, 113100, 200700, 201250, 228900, 601146, 610017, 612400, 615072, 615298	10	19	18	GDF5	growth differentiation factor 5	1994	2018	1721	P43026	IPR017948,IPR029034,IPR001839,IPR001111,IPR015615	PF00019,PF00688
6506	protein-coding	145	gene, phenotype	600300, 617105	2	8	4	SLC1A2	solute carrier family 1 member 2	1994	2018	1721	P43004	IPR018107,IPR001991	PF00375
55737	protein-coding	145	gene, phenotype	601501, 614203	2	0	0	VPS35	VPS35 retromer complex component	1994	2019	1721	Q96QK1	IPR016024,IPR005378	PF03635
10728	protein-coding	145	gene	607061	1	5	5	PTGES3	prostaglandin E synthase 3	1994	2018	1721	Q15185	IPR008978,IPR007052	PF04969
8864	protein-coding	145	gene, phenotype	603426, 604348	2	3	3	PER2	period circadian regulator 2	1995	2018	1725	O15055	IPR022728,IPR000014,IPR013655	PF12114,PF08447
2693	protein-coding	144	gene, phenotype	601898, 604271, 615925	3	8	6	GHSR	growth hormone secretagogue receptor	1977	2018	1726	Q92847	IPR003905,IPR017452,IPR000276	PF00001
706	protein-coding	144	gene	109610	1	2	2	TSPO	translocator protein	1985	2018	1727	B1AH88,P30536	IPR030164,IPR004307	PF03073
51135	protein-coding	144	gene, phenotype	606883, 607676, 610799	3	2	1	IRAK4	interleukin 1 receptor associated kinase 4	1986	2018	1728	Q9NWZ3	IPR000719,IPR017428,IPR001245,IPR011009,IPR011029	PF07714
5424	protein-coding	144	gene, phenotype	174761, 612591, 615381	3	1	0	POLD1	DNA polymerase delta 1, catalytic subunit	1987	2018	1729	P28340	IPR012337,IPR025687,IPR006172,IPR023211,IPR017964,IPR006134,IPR006133	PF00136,PF03104,PF14260
2209	protein-coding	144	gene	146760	1	0	0	FCGR1A	Fc fragment of IgG receptor Ia	1988	2018	1730	P12314	IPR013151,IPR013783,IPR007110,IPR003598,IPR003599	PF13895,PF00047,PF13927
3578	protein-coding	144	gene	146931	1	4	4	IL9	interleukin 9	1989	2018	1731	P15248	IPR000226,IPR018049,IPR020447	PF01415
3726	protein-coding	144	gene	165161	1	0	0	JUNB	JunB proto-oncogene, AP-1 transcription factor subunit	1989	2018	1731	P17275	IPR004827,IPR005643,IPR008917,IPR002112,IPR029822	PF00170,PF03957
3024	protein-coding	144	gene	142709	1	2	2	HIST1H1A	histone cluster 1 H1 family member a	1989	2018	1731	Q02539	IPR011991,IPR005819,IPR005818	PF00538
2566	protein-coding	144	gene, phenotype	137164, 607681, 611277	3	5	3	GABRG2	gamma-aminobutyric acid type A receptor gamma2 subunit	1989	2018	1731	P18507	IPR006029,IPR005439,IPR018000,IPR006202,IPR006201,IPR006028,IPR005437	PF02931,PF02932
5696	protein-coding	144	gene, phenotype	177046, 256040	2	4	4	PSMB8	proteasome subunit beta 8	1991	2018	1735	P28062	IPR023333,IPR001353,IPR016050,IPR029055,IPR000243	PF00227
6041	protein-coding	144	gene, phenotype	180435, 601518	2	3	3	RNASEL	ribonuclease L	1992	2018	1736	Q05823	IPR011009,IPR002110,IPR020683,IPR000719,IPR018997,IPR010513	PF12796,PF06479,PF13857,PF00069
362	protein-coding	144	phenotype, gene	600231, 600442	2	1	1	AQP5	aquaporin 5	1992	2018	1736	P55064	IPR023271,IPR000425,IPR022357,IPR023276	PF00230
4486	protein-coding	144	gene, phenotype	600168, 617075	2	13	13	MST1R	macrophage stimulating 1 receptor	1993	2018	1738	Q04912	IPR014756,IPR000719,IPR001627,IPR011009,IPR013783,IPR020635,IPR015943,IPR002909,IPR016201,IPR008266,IPR016244,IPR001245,IPR017441	PF07714,PF01403,PF01833
4016	protein-coding	144	gene, phenotype	153456, 177650	2	16	14	LOXL1	lysyl oxidase like 1	1993	2018	1738	Q08397	IPR001695,IPR019828	PF01186
8431	protein-coding	144	phenotype, gene	601665, 604630	2	1	1	NR0B2	nuclear receptor subfamily 0 group B member 2	1996	2018	1740	Q15466	IPR000536,IPR001723	PF00104
9846	protein-coding	144	gene	606203	1	16	13	GAB2	GRB2 associated binding protein 2	1998	2018	1741	Q9UQC2	IPR001849,IPR011993	PF00169
10452	protein-coding	144	gene	608061	1	67	65	TOMM40	translocase of outer mitochondrial membrane 40	1998	2018	1741	O96008	IPR027246,IPR023614	PF01459
56606	protein-coding	144	gene, phenotype	606142, 612076	2	45	40	SLC2A9	solute carrier family 2 member 9	2000	2019	1743	Q9NRM0	IPR020846,IPR005828,IPR003663,IPR005829	PF00083
80332	protein-coding	144	gene	607114	1	2	1	ADAM33	ADAM metallopeptidase domain 33	2001	2018	1744	Q9BZ11	IPR001762,IPR000742,IPR006586,IPR018358,IPR013032,IPR002870,IPR001590,IPR024079	PF08516,PF00200,PF01421,PF01562
57167	protein-coding	144	phenotype, gene	147750, 607323, 607343	3	4	3	SALL4	spalt like transcription factor 4	2002	2019	1745	Q9UJQ4	IPR013087,IPR007087,IPR015880	PF12874,PF00096
3292	protein-coding	143	gene	109684	1	2	2	HSD17B1	hydroxysteroid 17-beta dehydrogenase 1	1971	2017	1746	P14061	IPR016040,IPR002347,IPR011348,IPR020904	PF00106
1285	protein-coding	143	phenotype, gene	104200, 120070, 141200, 203780	4	9	8	COL4A3	collagen type IV alpha 3 chain	1980	2018	1747	Q01955	IPR016187,IPR008160,IPR001442	PF01413,PF01391
3848	protein-coding	143	phenotype, gene	113800, 139350, 144200, 146590, 600962, 607602, 607654	7	0	0	KRT1	keratin 1	1985	2018	1748	P04264	IPR003054,IPR032449,IPR018039,IPR032444,IPR001664	PF00038,PF16208,PF16210
6625	protein-coding	143	gene	180740	1	2	2	SNRNP70	small nuclear ribonucleoprotein U1 subunit 70	1986	2018	1749	P08621	IPR022023,IPR000504,IPR012677	PF12220,PF00076
8788	protein-coding	143	gene	176290	1	12	9	DLK1	delta like non-canonical Notch ligand 1	1987	2018	1750	P80370	IPR000742,IPR001881,IPR000152,IPR013032	PF00008,PF12661
1230	protein-coding	143	gene	601159	1	9	7	CCR1	C-C motif chemokine receptor 1	1988	2018	1751	P32246	IPR000355,IPR017452,IPR000276,IPR002236	PF00001
7307	protein-coding	143	gene	191317	1	1	1	U2AF1	U2 small nuclear RNA auxiliary factor 1	1989	2018	1752	Q01081	IPR003954,IPR009145,IPR000504,IPR012677,IPR000571	PF00076,PF00642
51196	protein-coding	143	gene, phenotype	608414, 610725	2	23	21	PLCE1	phospholipase C epsilon 1	1990	2019	1753	Q9P212	IPR028398,IPR000159,IPR023578,IPR029071,IPR017946,IPR000008,IPR015359,IPR011992,IPR011993,IPR000909,IPR001895,IPR001192,IPR001711	PF00617,PF00388,PF00168,PF09279,PF00387,PF00788
7283	protein-coding	143	gene, phenotype	191135, 615412	2	0	0	TUBG1	tubulin gamma 1	1991	2018	1754	P23258	IPR000217,IPR003008,IPR023123,IPR002454,IPR008280,IPR018316,IPR017975	PF03953,PF00091
5685	protein-coding	143	gene	176846	1	13	13	PSMA4	proteasome subunit alpha 4	1991	2018	1754	P25789	IPR016050,IPR000426,IPR029055,IPR001353,IPR023332	PF10584,PF00227
4205	protein-coding	143	gene, phenotype	600660, 608320	2	4	3	MEF2A	myocyte enhancer factor 2A	1991	2018	1754	Q02078	IPR022102,IPR002100	PF00319,PF12347
7296	protein-coding	143	gene	601112	1	6	4	TXNRD1	thioredoxin reductase 1	1991	2018	1754	Q16881	IPR016156,IPR012336,IPR012999,IPR004099,IPR002109,IPR006338,IPR023753	PF00462,PF02852,PF07992
10232	protein-coding	143	gene	601051	1	5	5	MSLN	mesothelin	1994	2019	1758	Q13421	IPR026664,IPR010335	PF06060
2060	protein-coding	143	gene	600051	1	2	1	EPS15	epidermal growth factor receptor pathway substrate 15	1994	2018	1758	P42566	IPR011992,IPR003903,IPR018247,IPR002048,IPR000261	PF12763
6338	protein-coding	143	phenotype, gene	177200, 211400, 264350, 600760	4	3	1	SCNN1B	sodium channel epithelial 1 beta subunit	1994	2018	1758	P51168	IPR020903,IPR004724,IPR001873	PF00858
1488	protein-coding	143	gene	602619	1	12	11	CTBP2	C-terminal binding protein 2	1995	2018	1761	P56545	IPR029753,IPR006140,IPR016040,IPR006139	PF00389,PF02826
5709	protein-coding	143	gene	617676	1	12	12	PSMD3	proteasome 26S subunit, non-ATPase 3	1996	2018	1762	O43242	IPR011991,IPR013586,IPR011990,IPR000717	PF08375,PF01399
1364	protein-coding	143	gene	602909	1	1	1	CLDN4	claudin 4	1997	2018	1763	O14493	IPR004031,IPR017974,IPR006187,IPR003550	PF00822
2739	protein-coding	142	gene	138750	1	3	2	GLO1	glyoxalase I	1975	2018	1764	Q04760	IPR004361,IPR018146,IPR004360,IPR029068	PF00903
6470	protein-coding	142	gene	182144	1	3	3	SHMT1	serine hydroxymethyltransferase 1	1978	2018	1765	P34896	IPR015421,IPR015422,IPR001085,IPR015424,IPR019798	PF00464
1129	protein-coding	142	gene	118493	1	8	6	CHRM2	cholinergic receptor muscarinic 2	1987	2018	1766	P08172	IPR017452,IPR000276,IPR000995,IPR001065	PF00001
6439	protein-coding	142	gene, phenotype	178640, 265120	2	2	2	SFTPB	surfactant protein B	1987	2018	1766	P07988	IPR008139,IPR008138,IPR011001,IPR007856,IPR003119,IPR008373	PF02199,PF05184,PF03489
3916	protein-coding	142	gene	153330	1	1	1	LAMP1	lysosomal associated membrane protein 1	1988	2018	1768	P11279	IPR002000,IPR018134	PF01299
6789	protein-coding	142	gene, phenotype	604965, 614868	2	6	4	STK4	serine/threonine kinase 4	1988	2018	1768	Q13043	IPR000719,IPR024205,IPR017441,IPR011524,IPR011009	PF00069,PF11629
554	protein-coding	142	gene, phenotype	300538, 300539, 304800	3	0	0	AVPR2	arginine vasopressin receptor 2	1989	2018	1770	P30518	IPR000276,IPR000161,IPR001817,IPR017452	PF00001
5997	protein-coding	142	gene	600861	1	2	0	RGS2	regulator of G protein signaling 2	1990	2018	1771	P41220	IPR024066,IPR016137	PF00615
5479	protein-coding	142	gene, phenotype	123841, 259440	2	0	0	PPIB	peptidylprolyl isomerase B	1991	2018	1772	P23284	IPR002130,IPR024936,IPR029000,IPR020892	PF00160
977	protein-coding	142	phenotype, gene	179620, 602243, 609057	3	1	1	CD151	CD151 molecule (Raph blood group)	1991	2019	1772	P48509	IPR008952,IPR018503,IPR000301,IPR018499	PF00335
871	protein-coding	142	gene, phenotype	600943, 610504, 613848	3	9	8	SERPINH1	serpin family H member 1	1992	2018	1774	P50454	IPR023796,IPR000215,IPR023795	PF00079
4174	protein-coding	142	gene, phenotype	602696, 617564	2	3	3	MCM5	minichromosome maintenance complex component 5	1993	2019	1775	P33992	IPR001208,IPR031327,IPR027417,IPR012340,IPR008048,IPR027925,IPR018525	PF00493,PF14551
8655	protein-coding	142	gene	601562	1	3	3	DYNLL1	dynein light chain LC8-type 1	1994	2018	1776	P63167	IPR001372,IPR019763	PF01221
9619	protein-coding	142	gene	603076	1	7	7	ABCG1	ATP binding cassette subfamily G member 1	1996	2018	1777	P45844	IPR005284,IPR013525,IPR020064,IPR003439,IPR003593,IPR027417,IPR017871	PF00005,PF01061
2166	protein-coding	142	gene, phenotype	602935, 606581	2	2	2	FAAH	fatty acid amide hydrolase	1997	2019	1778	O00519	IPR020556,IPR023631,IPR000120,IPR030560	PF01425
6383	protein-coding	141	gene	142460	1	2	1	SDC2	syndecan 2	1987	2017	1779	P34741	IPR031201,IPR027789,IPR030479,IPR001050,IPR003585	PF01034
6628	protein-coding	141	phenotype, gene	117650, 182282	2	0	0	SNRPB	small nuclear ribonucleoprotein polypeptides B and B1	1989	2018	1780	P14678	IPR001163,IPR010920,IPR017131	PF01423
3842	protein-coding	141	gene	602901	1	7	7	TNPO1	transportin 1	1992	2018	1781	Q92973	IPR016024,IPR001494,IPR011989	PF13513,PF03810
171023	protein-coding	141	phenotype, gene	605039, 612990, 614286	3	2	1	ASXL1	ASXL transcriptional regulator 1	1992	2019	1781	Q8IXJ9	IPR007759,IPR024815,IPR026905,IPR028020,IPR024811	PF13922,PF05066,PF13919
90	protein-coding	141	gene, phenotype	102576, 135100	2	1	0	ACVR1	activin A receptor type 1	1993	2018	1783	Q04771	IPR000472,IPR000333,IPR000719,IPR003605,IPR008271,IPR017441,IPR011009	PF08515,PF00069,PF01064
10694	protein-coding	141	gene	617786	1	0	0	CCT8	chaperonin containing TCP1 subunit 8	1994	2019	1784	P50990	IPR027410,IPR027409,IPR027413,IPR002194,IPR012721,IPR017998,IPR002423	PF00118
2627	protein-coding	141	phenotype, gene	187500, 217095, 600001, 601656, 614474, 614475	6	6	5	GATA6	GATA binding protein 6	1994	2019	1784	Q92908	IPR008013,IPR028437,IPR013088,IPR000679	PF00320,PF05349
7516	protein-coding	141	gene, phenotype	600375, 617247	2	4	2	XRCC2	X-ray repair cross complementing 2	1995	2018	1786	O43543	IPR030547,IPR020588,IPR027417,IPR013632	PF08423
8976	protein-coding	141	gene	605056	1	3	3	WASL	WASP like actin nucleation promoting factor	1997	2017	1787	O00401	IPR000697,IPR011993,IPR003124,IPR030214,IPR000095,IPR011026	PF00786,PF02205,PF00568
8434	protein-coding	141	gene	605227	1	2	1	RECK	reversion inducing cysteine rich protein with kazal motifs	1998	2018	1788	O95980	IPR002350	PF07648
8989	protein-coding	141	gene, phenotype	604775, 615040	2	5	3	TRPA1	transient receptor potential cation channel subfamily A member 1	1998	2018	1788	O75762	IPR005821,IPR020683,IPR002110	PF12796,PF00520
51366	protein-coding	141	gene	608413	1	5	3	UBR5	ubiquitin protein ligase E3 component n-recognin 5	1998	2018	1788	O95071	IPR009091,IPR024725,IPR003126,IPR002004,IPR000569	PF00658,PF00632,PF11547
10298	protein-coding	141	gene	605451	1	1	0	PAK4	p21 (RAC1) activated kinase 4	1998	2019	1788	O96013	IPR000095,IPR000719,IPR011009,IPR017441	PF00786,PF00069
9966	protein-coding	140	gene	604052	1	21	21	TNFSF15	TNF superfamily member 15	1976	2018	1792	O95150	IPR008983,IPR006053,IPR006052	PF00229
290	protein-coding	140	gene	151530	1	4	4	ANPEP	alanyl aminopeptidase, membrane	1984	2018	1793	P15144	IPR014782,IPR024571,IPR001930	PF11838,PF01433
931	protein-coding	140	gene, phenotype	112210, 613495	2	2	1	MS4A1	membrane spanning 4-domains A1	1985	2018	1794	P11836	IPR030417,IPR030418,IPR007237	,PF04103
4487	protein-coding	140	phenotype, gene	106600, 142983, 189500, 608874	4	6	3	MSX1	msh homeobox 1	1989	2018	1795	P28360	IPR009057,IPR020479,IPR001356,IPR017970	PF00046
5686	protein-coding	140	gene	176844	1	4	4	PSMA5	proteasome subunit alpha 5	1991	2018	1796	P28066	IPR023332,IPR000426,IPR001353,IPR029055	PF00227,PF10584
3843	protein-coding	140	gene	602008	1	3	2	IPO5	importin 5	1992	2018	1797	O00410	IPR011989,IPR000357,IPR016024,IPR001494	PF13646,PF02985
3587	protein-coding	140	gene, phenotype	146933, 613148	2	2	1	IL10RA	interleukin 10 receptor subunit alpha	1993	2018	1798	Q13651	IPR003961,IPR013783	PF01108
7033	protein-coding	140	gene	600633	1	0	0	TFF3	trefoil factor 3	1993	2018	1798
990	protein-coding	140	gene, phenotype	602627, 613805	2	0	0	CDC6	cell division cycle 6	1993	2018	1798	Q99741	IPR027417,IPR016314,IPR003593,IPR015163,IPR011991	PF13401,PF09079
3806	protein-coding	140	gene	604952	1	0	0	KIR2DS1	killer cell immunoglobulin like receptor, two Ig domains and short cytoplasmic tail 1	1995	2018	1801
6361	protein-coding	140	gene	601520	1	4	4	CCL17	C-C motif chemokine ligand 17	1996	2018	1802	Q92583	IPR000827,IPR001811	PF00048
253260	protein-coding	140	gene	609022	1	4	1	RICTOR	RPTOR independent companion of MTOR complex 2	1996	2018	1802	Q6R327	IPR029452,IPR011989,IPR028268,IPR016024,IPR029259,IPR029451,IPR029453,IPR028267	PF14665,PF14668,PF14663,PF14664,PF14666
10189	protein-coding	140	gene	604171	1	0	0	ALYREF	Aly/REF export factor	1997	2018	1804
6319	protein-coding	139	gene	604031	1	7	7	SCD	stearoyl-CoA desaturase	1977	2018	1805	O00767	IPR015876,IPR001522
1583	protein-coding	139	gene, phenotype	118485, 613743	2	2	2	CYP11A1	cytochrome P450 family 11 subfamily A member 1	1986	2017	1806	P05108	IPR017972,IPR001128,IPR033283,IPR002401	PF00067
902	protein-coding	139	gene	601953	1	7	5	CCNH	cyclin H	1988	2017	1807	P51946	IPR013763,IPR027081,IPR031658,IPR006671	PF16899,PF00134
3938	protein-coding	139	phenotype, gene	223000, 603202	2	5	4	LCT	lactase	1988	2018	1807	P09848	IPR033132,IPR013781,IPR017853,IPR018120,IPR001360	PF00232
5689	protein-coding	139	gene	602017	1	2	2	PSMB1	proteasome subunit beta 1	1990	2018	1809	P20618	IPR016050,IPR001353,IPR029055,IPR023333	PF00227
7049	protein-coding	139	gene	600742	1	19	17	TGFBR3	transforming growth factor beta receptor 3	1991	2018	1810	Q03167	IPR001507,IPR017977	PF00100
10935	protein-coding	139	gene	604769	1	2	0	PRDX3	peroxiredoxin 3	1992	2018	1811	P30048	IPR000866,IPR019479,IPR012336	PF00578,PF10417
1311	protein-coding	139	phenotype, gene	132400, 177170, 600310	3	3	1	COMP	cartilage oligomeric matrix protein	1993	2018	1812	P49747	IPR008859,IPR009030,IPR024665,IPR017897,IPR013320,IPR000742,IPR013032,IPR018097,IPR001881,IPR003367,IPR028974	PF05735,PF07645,PF02412,PF11598
10365	protein-coding	139	gene	602016	1	6	5	KLF2	Kruppel like factor 2	1994	2018	1813	Q9Y5W3	IPR013087,IPR007087,IPR015880	PF00096
10395	protein-coding	139	phenotype, gene	114500, 604258	2	23	14	DLC1	DLC1 Rho GTPase activating protein	1994	2018	1813	Q96QB1	IPR000198,IPR001660,IPR002913,IPR008936,IPR013761,IPR023393,IPR028854,	PF07647,PF00620,PF01852,
5074	protein-coding	139	gene	601936	1	2	1	PAWR	pro-apoptotic WT1 regulator	1996	2019	1815	Q96IZ0	IPR026117
388	protein-coding	138	gene	165370	1	2	0	RHOB	ras homolog family member B	1985	2018	1816	P62745	IPR001806,IPR005225,IPR027417	PF00071
3672	protein-coding	138	gene	192968	1	19	13	ITGA1	integrin subunit alpha 1	1987	2018	1817	P56199	IPR013649,IPR013519,IPR018184,IPR000413,IPR032695,IPR002035,IPR013517	PF01839,PF08441,PF00092
2773	protein-coding	138	gene, phenotype	139370, 602483	2	10	10	GNAI3	G protein subunit alpha i3	1987	2018	1817	P08754	IPR001408,IPR027417,IPR001019,IPR011025	PF00503
160	protein-coding	138	gene	601026	1	2	2	AP2A1	adaptor related protein complex 2 subunit alpha 1	1989	2018	1819	O95782	IPR011989,IPR013041,IPR017104,IPR009028,IPR013038,IPR008152,IPR016024,IPR015873,IPR003164,IPR002553	PF01602,PF02296,PF02883
6749	protein-coding	138	gene	604328	1	0	0	SSRP1	structure specific recognition protein 1	1989	2018	1819	Q08945	IPR011993,IPR009071,IPR024954,IPR000969,IPR013719	PF08512,PF00505,PF03531
2176	protein-coding	138	phenotype, gene	227645, 613899	2	3	3	FANCC	FA complementation group C	1992	2018	1821	Q00597	IPR000686	PF02106
1605	protein-coding	138	gene, phenotype	128239, 613818, 616538	3	17	15	DAG1	dystroglycan 1	1992	2019	1821	Q14118	IPR008465,IPR027468,IPR030398,IPR013783,IPR015919,IPR006644	PF05454
839	protein-coding	138	gene	601532	1	0	0	CASP6	caspase 6	1994	2017	1823	P55212	IPR015917,IPR029030,IPR002138,IPR033139,IPR016129,IPR001309	PF00656
10131	protein-coding	138	gene	606219	1	4	3	TRAP1	TNF receptor associated protein 1	1994	2018	1823	Q12931	IPR001404,IPR020575,IPR003594,IPR020568	PF13589,PF00183
10575	protein-coding	138	gene	605142	1	1	0	CCT4	chaperonin containing TCP1 subunit 4	1994	2019	1823	P50991	IPR002423,IPR012717,IPR027413,IPR027410,IPR002194,IPR027409,IPR017998	PF00118
3359	protein-coding	138	gene	182139	1	3	1	HTR3A	5-hydroxytryptamine receptor 3A	1994	2018	1823	P46098	IPR006029,IPR018000,IPR008133,IPR006202,IPR027361,IPR008132,IPR006201	PF02932,PF02931
8291	protein-coding	138	phenotype, gene	253601, 254130, 603009, 606768	4	13	9	DYSF	dysferlin	1994	2018	1823	O75923	IPR012561,IPR000008,IPR012968,IPR012560,IPR032362,IPR006614	PF16165,PF08151,PF00168,PF08165,PF08150
6335	protein-coding	138	phenotype, gene	133020, 167400, 201300, 243000, 603415, 607208, 613863	7	3	1	SCN9A	sodium voltage-gated channel alpha subunit 9	1995	2018	1828	Q15858	IPR010526,IPR024583,IPR005821,IPR001696,IPR028803,IPR000048,IPR027359	PF00520,PF06512,PF11933
3785	protein-coding	138	phenotype, gene	121200, 602235, 613720	3	1	0	KCNQ2	potassium voltage-gated channel subfamily Q member 2	1996	2018	1829	O43526	IPR005821,IPR003937,IPR003947,IPR013821,IPR028325,IPR020969	PF00520,PF11956,PF03520,PF16642
5716	protein-coding	138	gene	300880	1	0	0	PSMD10	proteasome 26S subunit, non-ATPase 10	1996	2018	1829	O75832	IPR002110,IPR020683	PF00023,PF12796
23020	protein-coding	138	gene, phenotype	601664, 610359	2	2	2	SNRNP200	small nuclear ribonucleoprotein U5 subunit 200	1996	2018	1829	O75643	IPR001650,IPR014756,IPR027417,IPR011545,IPR000008,IPR004179,IPR014001,IPR011991	PF02889,PF00271,PF00270
4868	protein-coding	138	phenotype, gene	256300, 602716	2	1	1	NPHS1	NPHS1 adhesion molecule, nephrin	1998	2017	1832	O60500	IPR013106,IPR013162,IPR007110,IPR003961,IPR013783,IPR003599,IPR003598	PF08205,PF00041,PF13927,PF07686
52	protein-coding	137	gene	171500	1	5	4	ACP1	acid phosphatase 1	1973	2018	1833	P24666	IPR023485,IPR002115,IPR017867	PF01451
2532	protein-coding	137	phenotype, gene	110700, 611162, 611862, 613665	4	16	16	ACKR1	atypical chemokine receptor 1 (Duffy blood group)	1977	2018	1834	Q16570	IPR005384
5350	protein-coding	137	gene, phenotype	172405, 609909, 613874	3	11	10	PLN	phospholamban	1986	2018	1835	P26678	IPR005984	PF04272
6098	protein-coding	137	gene	165020	1	8	5	ROS1	ROS proto-oncogene 1, receptor tyrosine kinase	1986	2018	1835	P08922	IPR013783,IPR017441,IPR020635,IPR011042,IPR001245,IPR008266,IPR011009,IPR003961,IPR000719,IPR000033,IPR002011	PF07714,PF00041
291	protein-coding	137	gene, phenotype	103220, 609283, 615418, 617184	4	0	0	SLC25A4	solute carrier family 25 member 4	1987	2018	1837	P12235	IPR023395,IPR002113,IPR002067,IPR018108	PF00153
728	protein-coding	137	gene	113995	1	3	2	C5AR1	complement C5a receptor 1	1989	2018	1838	P21730	IPR000826,IPR000276,IPR017452,IPR002234,IPR001274	PF00001
6711	protein-coding	137	gene	182790	1	19	17	SPTBN1	spectrin beta, non-erythrocytic 1	1989	2018	1838	Q01082	IPR018159,IPR016343,IPR001589,IPR011993,IPR002017,IPR001605,IPR001715,IPR001849	PF00307,PF00435,PF15410
5873	protein-coding	137	gene, phenotype	603868, 607624	2	1	1	RAB27A	RAB27A, member RAS oncogene family	1989	2018	1838	P51159	IPR027417,IPR001806,IPR005225	PF00071
3693	protein-coding	137	gene	147561	1	6	4	ITGB5	integrin subunit beta 5	1990	2018	1841	P18084	IPR027067,IPR015812,IPR016201,IPR012896,IPR002035,IPR002369,IPR032695,IPR014836	PF08725,PF00362,PF07965
50848	protein-coding	137	gene	605721	1	2	1	F11R	F11 receptor	1990	2018	1841	Q9Y624	IPR003599,IPR013151,IPR007110,IPR003598,IPR013783,IPR013106	PF00047,PF13927
8900	protein-coding	137	gene	604036	1	1	0	CCNA1	cyclin A1	1992	2018	1843	P78396	IPR013763,IPR004367,IPR006671	PF00134,PF02984
5732	protein-coding	137	gene, phenotype	176804, 208550	2	5	1	PTGER2	prostaglandin E receptor 2	1993	2018	1844	P43116	IPR000276,IPR001923,IPR008365,IPR017452	PF00001
4751	protein-coding	137	gene, phenotype	604043, 615565	2	2	2	NEK2	NIMA related kinase 2	1993	2018	1844	P51955	IPR000719,IPR008271,IPR011009	PF00069
27040	protein-coding	137	gene, phenotype	602354, 617514	2	4	4	LAT	linker for activation of T cells	1994	2018	1846	O43561	IPR008359	PF15234
2050	protein-coding	137	gene, phenotype	600011, 617300, 618196	3	6	6	EPHB4	EPH receptor B4	1994	2018	1846	P54760	IPR008979,IPR003961,IPR027936,IPR016257,IPR013761,IPR009030,IPR017441,IPR001660,IPR011009,IPR008266,IPR011641,IPR001426,IPR013783,IPR001245,IPR020635,IPR000719,IPR001090	PF14575,PF00536,PF07699,PF01404,PF07714,PF00041
1874	protein-coding	137	gene	600659	1	2	2	E2F4	E2F transcription factor 4	1994	2018	1846	Q16254	IPR028312,IPR015633,IPR003316,IPR032198,IPR011991	PF02319,PF16421
7827	protein-coding	137	phenotype, gene	600995, 604766	2	0	0	NPHS2	NPHS2 stomatin family member, podocin	1995	2018	1849	Q9NP85	IPR018080,IPR001972,IPR028509,IPR001107	PF01145,
8650	protein-coding	137	gene	603728	1	4	3	NUMB	NUMB endocytic adaptor protein	1995	2018	1849	P49757	IPR016698,IPR010449,IPR006020,IPR011993	PF06311,PF00640
10454	protein-coding	137	gene	602615	1	12	12	TAB1	TGF-beta activated kinase 1 (MAP3K7) binding protein 1	1996	2018	1851	Q15750	IPR015655,IPR001932	PF00481
5706	protein-coding	137	gene	602708	1	2	1	PSMC6	proteasome 26S subunit, ATPase 6	1996	2018	1851	P62333	IPR027417,IPR003593,IPR005937,IPR003959,IPR003960	PF00004
10456	protein-coding	137	gene, phenotype	605998, 610738	2	5	3	HAX1	HCLS1 associated protein X-1	1997	2018	1853	O00165	IPR017248,
8398	protein-coding	137	phenotype, gene	256600, 603604, 610217, 612953	4	16	15	PLA2G6	phospholipase A2 group VI	1997	2019	1853	O60733	IPR020683,IPR016035,IPR002641,IPR002110	PF12796,PF13606,PF13857,PF01734
10097	protein-coding	137	gene	604221	1	4	3	ACTR2	actin related protein 2	1997	2018	1853	P61160	IPR027306,IPR020902,IPR004000	PF00022
57447	protein-coding	137	gene	605272	1	5	3	NDRG2	NDRG family member 2	1999	2018	1856	Q9UN36	IPR004142,IPR029058,IPR030690	PF03096
26121	protein-coding	136	phenotype, gene	600138, 606419	2	1	1	PRPF31	pre-mRNA processing factor 31	1975	2018	1857	Q8WWY3	IPR027105,IPR002687,IPR019175,IPR012976	PF01798,PF09785
925	protein-coding	136	gene, phenotype	186910, 608957	2	2	2	CD8A	CD8a molecule	1983	2018	1858	P01732	IPR003599,IPR013106,IPR015468,IPR013783,IPR007110	PF07686
239	protein-coding	136	gene	152391	1	3	1	ALOX12	arachidonate 12-lipoxygenase, 12S type	1985	2018	1859	P18054	IPR013819,IPR001024,IPR020834,IPR020833,IPR001885,IPR000907	PF00305,PF01477
292	protein-coding	136	gene	300150	1	0	0	SLC25A5	solute carrier family 25 member 5	1987	2018	1860	P05141	IPR002113,IPR023395,IPR002067,IPR018108	PF00153
4036	protein-coding	136	phenotype, gene	222448, 600073	2	11	9	LRP2	LDL receptor related protein 2	1989	2018	1861	P98164	IPR009030,IPR000742,IPR023415,IPR019825,IPR013032,IPR018097,IPR000152,IPR001881,IPR026823,IPR011042,IPR000033,IPR002172	PF07645,PF12662,PF00058,PF14670,PF00057
994	protein-coding	136	gene	116949	1	5	4	CDC25B	cell division cycle 25B	1991	2018	1862	P30305	IPR000751,IPR001763	PF00581,PF06617
2524	protein-coding	136	gene, phenotype	182100, 612542, 616754	3	46	40	FUT2	fucosyltransferase 2	1991	2019	1862	Q10981	IPR002516	PF01531
2277	protein-coding	136	gene	300091	1	0	0	VEGFD	vascular endothelial growth factor D	1994	2017	1864	O43915	IPR029034,IPR000072,IPR023581	PF00341
27178	protein-coding	136	gene	605510	1	5	3	IL37	interleukin 37	1994	2019	1864	Q9NZH6	IPR008996,IPR027169,IPR003297,IPR000975	PF00340
9049	protein-coding	136	phenotype, gene	102200, 219090, 605555	3	1	1	AIP	aryl hydrocarbon receptor interacting protein	1994	2018	1864	O00170	IPR013026,IPR011990,IPR031208,IPR019734,IPR001179	PF00254
27122	protein-coding	136	gene	605416	1	10	5	DKK3	dickkopf WNT signaling pathway inhibitor 3	1994	2019	1864	Q9UBP4	IPR006796	PF04706
9113	protein-coding	136	gene	603473	1	2	1	LATS1	large tumor suppressor kinase 1	1994	2019	1864	O95835	IPR028741,IPR000961,IPR000719,IPR008271,IPR011009,IPR009060,IPR015940	PF00627,PF00069
8085	protein-coding	136	phenotype, gene	147920, 602113	2	8	8	KMT2D	lysine methyltransferase 2D	1995	2019	1869	O14686	IPR013083,IPR001214,IPR003889,IPR011011,IPR001841,IPR003888,IPR003616,IPR001965,IPR019787,IPR009071	PF00856,PF13771,PF05965,PF05964,PF00628,PF13832
3805	protein-coding	136	gene	604945	1	3	3	KIR2DL4	killer cell immunoglobulin like receptor, two Ig domains and long cytoplasmic tail 4	1996	2018	1870	Q99706	IPR007110,IPR013783,IPR013151,IPR003599	PF00047
11331	protein-coding	136	gene	610704	1	2	2	PHB2	prohibitin 2	1996	2018	1870	Q99623	IPR001107,IPR000163	PF01145
3783	protein-coding	136	gene, phenotype	602754, 616689	2	7	7	KCNN4	potassium calcium-activated channel subfamily N member 4	1997	2018	1872	O15554	IPR013099,IPR015449,IPR004178	PF03530,PF07885,PF02888
10801	protein-coding	136	phenotype, gene	162100, 604061	2	12	9	SEPT9	septin 9	1997	2018	1872	Q9UHD8	IPR016491,IPR030379,IPR030645,IPR027417	PF00735
57650	protein-coding	136	gene	610643	1	1	1	CIP2A	cell proliferation regulating inhibitor of protein phosphatase 2A	2000	2018	1874	Q8TCG1	IPR011989,IPR016024
2053	protein-coding	135	gene, phenotype	132811, 143890	2	11	9	EPHX2	epoxide hydrolase 2	1982	2018	1875	P34913	IPR000073,IPR006439,IPR023198,IPR029058,IPR011945,IPR023214,IPR000639	PF00561,PF13419
2091	protein-coding	135	gene	134795	1	0	0	FBL	fibrillarin	1985	2018	1876	P22087	IPR000692,IPR020813,IPR029063	PF01269
1667	protein-coding	135	gene	125220	1	5	4	DEFA1	defensin alpha 1	1985	2018	1876	P59665	IPR016327,IPR006080,IPR002366,IPR006081	PF00323,PF00879
3015	protein-coding	135	gene	142763	1	0	0	H2AFZ	H2A histone family member Z	1988	2018	1878	P0C0S5	IPR032454,IPR007125,IPR009072,IPR032458,IPR002119	PF16211,PF00125
2170	protein-coding	135	gene	134651	1	4	3	FABP3	fatty acid binding protein 3	1988	2018	1878	P05413	IPR000463,IPR012674,IPR031259,IPR000566,IPR011038	PF00061
93986	protein-coding	135	phenotype, gene	602081, 605317	2	26	18	FOXP2	forkhead box P2	1990	2018	1880	O15409	IPR032354,,IPR001766,IPR011991,IPR030456	PF00250,,PF16159
3959	protein-coding	135	gene	600626	1	1	1	LGALS3BP	galectin 3 binding protein	1991	2018	1881	Q08380	IPR011705,IPR000210,IPR017448,IPR001190	PF07707,PF00530
10211	protein-coding	135	gene	606998	1	7	6	FLOT1	flotillin 1	1994	2018	1882	O75955	IPR001107,IPR031905,IPR027705	PF15975,PF01145
1948	protein-coding	135	gene	600527	1	4	3	EFNB2	ephrin B2	1994	2017	1882	P52799	IPR019765,IPR001799,IPR008972,IPR031328	PF00812
3608	protein-coding	135	gene	603181	1	1	0	ILF2	interleukin enhancer binding factor 2	1994	2018	1882	Q12905	IPR006561,IPR006116	PF07528
28234	protein-coding	135	phenotype, gene	237450, 605495	2	9	7	SLCO1B3	solute carrier organic anion transporter family member 1B3	1996	2018	1885	Q9NPD5	IPR020846,IPR002350,IPR004156	PF03137,PF07648
9219	protein-coding	135	gene	603947	1	1	1	MTA2	metastasis associated 1 family member 2	1998	2018	1886	O94776	IPR009057,IPR000679,IPR017884,IPR001005,IPR000949,IPR001025	PF01426,PF01448,PF00320
4218	protein-coding	134	gene	165040	1	3	3	RAB8A	RAB8A, member RAS oncogene family	1975	2018	1887	P61006	IPR005225,IPR027417,IPR001806	PF00071
6590	protein-coding	134	gene	107285	1	2	2	SLPI	secretory leukocyte peptidase inhibitor	1986	2018	1888	P03973	IPR008197,IPR029712	PF00095
3306	protein-coding	134	gene	140560	1	0	0	HSPA2	heat shock protein family A (Hsp70) member 2	1987	2018	1889	P54652	IPR018181,IPR029048,IPR013126,IPR029047	PF00012
5436	protein-coding	134	gene	602013	1	1	1	POLR2G	RNA polymerase II subunit G	1988	2018	1890	P62487	IPR012340,IPR005576,IPR003029,IPR022967	PF00575,PF03876
2554	protein-coding	134	gene, phenotype	137160, 611136, 615744	3	4	2	GABRA1	gamma-aminobutyric acid type A receptor alpha1 subunit	1988	2018	1890	P14867	IPR018000,IPR001390,IPR006029,IPR006202,IPR006201,IPR005431,IPR006028	PF02931,PF02932
116	protein-coding	134	gene	102980	1	3	1	ADCYAP1	adenylate cyclase activating polypeptide 1	1990	2018	1892	P18509	IPR000532	PF00123
163	protein-coding	134	gene	601025	1	6	6	AP2B1	adaptor related protein complex 2 subunit beta 1	1990	2018	1892	P63010	IPR008152,IPR013037,IPR026739,IPR012295,IPR015151,IPR013041,IPR002553,IPR016342,IPR011989,IPR000225,IPR009028,IPR016024	PF02883,PF01602,PF09066
3840	protein-coding	134	gene	602970	1	5	5	KPNA4	karyopherin subunit alpha 4	1991	2019	1894	O00629	IPR024931,IPR000225,IPR016024,IPR011989,IPR032413,IPR002652	PF01749,PF00514,PF16186
1058	protein-coding	134	gene	117139	1	0	0	CENPA	centromere protein A	1991	2019	1894	P49450	IPR009072,IPR007125,IPR000164	PF00125
3735	protein-coding	134	gene, phenotype	601421, 613641, 613916	3	1	1	KARS	lysyl-tRNA synthetase	1991	2018	1894	Q15046	IPR006195,IPR004364,IPR004365,IPR018149,IPR002313,IPR018150,IPR012340	PF00152,PF01336
5933	protein-coding	134	gene	116957	1	5	4	RBL1	RB transcriptional corepressor like 1	1991	2017	1894	P28749	IPR024599,IPR013763,IPR002719,IPR002720,IPR028309,IPR015030,IPR028310	PF08934,PF11934,PF01857,PF01858
8301	protein-coding	134	phenotype, gene	601626, 603025	2	13	10	PICALM	phosphatidylinositol binding clathrin assembly protein	1992	2018	1898	Q13492	IPR030412,IPR008942,IPR013809,IPR011417,IPR014712	PF07651
3918	protein-coding	134	gene, phenotype	150292, 226650, 226700	3	10	7	LAMC2	laminin subunit gamma 2	1992	2018	1898	Q13753	IPR000034,IPR002049,IPR000742	PF00052,PF00053
2798	protein-coding	134	gene, phenotype	138850, 146110	2	1	1	GNRHR	gonadotropin releasing hormone receptor	1992	2018	1898	P30968	IPR017452,IPR000276,IPR001658,IPR027982	PF00001
1434	protein-coding	134	gene	601342	1	12	11	CSE1L	chromosome segregation 1 like	1994	2018	1901	P55060	IPR016024,IPR005043,IPR011989,IPR013713,IPR001494	PF03810,PF03378,PF08506
4739	protein-coding	134	gene	602265	1	10	6	NEDD9	neural precursor cell expressed, developmentally down-regulated 9	1996	2019	1902	Q14511	IPR014928,IPR001452,IPR021901	PF14604,PF12026,PF08824
1525	protein-coding	134	gene	602621	1	1	1	CXADR	CXADR Ig-like cell adhesion molecule	1997	2018	1903	P78310	IPR007110,IPR013783,IPR013106,IPR003598,IPR013151,IPR003599	PF00047,PF07686,
9734	protein-coding	134	gene	606543	1	47	34	HDAC9	histone deacetylase 9	1998	2019	1904	Q9UKV0	IPR023801,IPR017320,IPR024643,IPR000286	PF12203,PF00850
53335	protein-coding	134	gene, phenotype	606557, 617101	2	44	37	BCL11A	BAF chromatin remodeling complex subunit BCL11A	1998	2018	1904	Q9H165	IPR015880,IPR013087,IPR007087	,PF00096,PF13894
23643	protein-coding	134	gene	605243	1	3	1	LY96	lymphocyte antigen 96	1999	2018	1906	Q9Y6Y9	IPR003172,IPR014756	PF02221
843	protein-coding	133	gene, phenotype	601762, 603909, 605027, 613659	4	5	4	CASP10	caspase 10	1975	2017	1907	Q92851	IPR029030,IPR011029,IPR001309,IPR033139,IPR016129,IPR002138,IPR015917,IPR001875	PF01335,PF00656
6708	protein-coding	133	phenotype, gene	130600, 182860, 266140, 270970	4	12	9	SPTA1	spectrin alpha, erythrocytic 1	1979	2018	1908	P02549	IPR013315,IPR014837,IPR018159,IPR011992,IPR002017,IPR001452,IPR002048	PF00018,PF08726,PF00435
1984	protein-coding	133	gene	600187	1	2	1	EIF5A	eukaryotic translation initiation factor 5A	1986	2018	1909	P63241	IPR001884,IPR008991,IPR012340,IPR014722,IPR019769,IPR020189	PF01287
2348	protein-coding	133	gene, phenotype	136430, 613068	2	0	0	FOLR1	folate receptor 1	1987	2018	1910	P15328	IPR032935,IPR004269,IPR018143	PF03024
654	protein-coding	133	gene	112266	1	16	12	BMP6	bone morphogenetic protein 6	1990	2019	1911	P22004	IPR017948,IPR029034,IPR015615,IPR001839,IPR001111	PF00688,PF00019
4688	protein-coding	133	phenotype, gene	233710, 608515	2	6	6	NCF2	neutrophil cytosolic factor 2	1990	2018	1911	P19878	IPR001452,IPR011990,IPR013026,IPR000270,IPR019734	PF13181,PF00018,PF00564
7030	protein-coding	133	phenotype, gene	300854, 314310	2	0	0	TFE3	transcription factor binding to IGHM enhancer 3	1990	2018	1911	P19532	IPR031867,IPR011598,IPR024100,,IPR021802	PF00010,PF15951,,PF11851
3799	protein-coding	133	gene	602809	1	6	3	KIF5B	kinesin family member 5B	1992	2019	1914	P33176	IPR001752,IPR019821,IPR027640,IPR027417	PF00225
8863	protein-coding	133	gene, phenotype	603427, 616882	2	4	4	PER3	period circadian regulator 3	1995	2018	1915	P56645	IPR000014,IPR015524,IPR022728,IPR013655	PF08447,PF12114
8493	protein-coding	133	phenotype, gene	114480, 605100, 617450	3	0	0	PPM1D	protein phosphatase, Mg2+/Mn2+ dependent 1D	1995	2019	1915	O15297	IPR001932,IPR015655,IPR000222	PF00481
9423	protein-coding	133	gene, phenotype	601614, 618264	2	17	14	NTN1	netrin 1	1996	2018	1917	O95631	IPR001134,IPR018933,IPR008211,IPR008993,IPR008979,IPR002049	PF00053,PF00055,PF01759
8771	protein-coding	133	gene	603361	1	13	13	TNFRSF6B	TNF receptor superfamily member 6b	1998	2018	1918	O95407	IPR001368	PF00020
8467	protein-coding	133	gene	603375	1	0	0	SMARCA5	SWI/SNF related, matrix associated, actin dependent regulator of chromatin, subfamily a, member 5	1998	2019	1918	O60264	IPR015194,IPR014001,IPR009057,IPR017884,IPR020838,IPR015195,IPR027417,IPR000330,IPR001005,IPR029915,IPR001650	PF00271,PF13892,PF09111,PF09110,PF00176
79727	protein-coding	133	gene	611043	1	3	2	LIN28A	lin-28 homolog A	2002	2019	1920	Q9H9Z2	IPR012340,IPR011129,IPR002059,IPR001878	PF00098,PF00313
3045	protein-coding	132	gene	142000	1	7	7	HBD	hemoglobin subunit delta	1961	2018	1921	P02042	IPR009050,IPR012292,IPR000971,IPR002337	PF00042
1380	protein-coding	132	gene, phenotype	120650, 240500, 610927, 614699	4	2	0	CR2	complement C3d receptor 2	1976	2018	1922	P20023	IPR000436	PF00084
5244	protein-coding	132	gene, phenotype	171060, 600803, 602347, 614972	4	8	6	ABCB4	ATP binding cassette subfamily B member 4	1987	2018	1923	P21439	IPR003439,IPR003593,IPR011527,IPR017871,IPR027417	PF00664,PF00005
5583	protein-coding	132	phenotype, gene	601367, 605437	2	15	9	PRKCH	protein kinase C eta	1988	2017	1924	P24723	IPR014376,IPR008271,IPR017892,IPR000008,IPR027431,IPR020454,IPR000719,IPR017441,IPR011009,IPR000961,IPR002219	PF00168,PF00130,PF00069,PF00433
7343	protein-coding	132	gene, phenotype	600673, 617672	2	4	4	UBTF	upstream binding transcription factor	1988	2018	1924	P17480	IPR009071,IPR029215	PF09011,PF00505,PF14887
2205	protein-coding	132	gene	147140	1	6	6	FCER1A	Fc fragment of IgE receptor Ia	1988	2018	1924	P12319	IPR003598,IPR013783,IPR003599,IPR007110	PF13895,PF13927
5896	protein-coding	132	gene, phenotype	179615, 233650, 601457, 603554, 609889	5	1	1	RAG1	recombination activating 1	1989	2017	1927	P15918	IPR001841,IPR018957,IPR024627,IPR013087,IPR013083,IPR017907,IPR023336,IPR019485	PF12560,PF10426,PF12940,PF00097
4628	protein-coding	132	gene	160776	1	3	3	MYH10	myosin heavy chain 10	1991	2018	1928	P35580	IPR001609,IPR008989,IPR002928,IPR000048,IPR027417,IPR004009,IPR027401	PF02736,PF00063,PF00612,PF01576
6310	protein-coding	132	phenotype, gene	164400, 601556	2	22	17	ATXN1	ataxin 1	1992	2018	1929	P54253	IPR020997,IPR003652	PF08517,PF12547
3490	protein-coding	132	gene, phenotype	602867, 614224	2	12	9	IGFBP7	insulin like growth factor binding protein 7	1993	2018	1930	Q16270	IPR002350,IPR009030,IPR007110,IPR013098,IPR011390,IPR000867,IPR003599,IPR013783	PF00219,PF07648,PF07679
699	protein-coding	132	gene	602452	1	1	1	BUB1	BUB1 mitotic checkpoint serine/threonine kinase	1994	2018	1931	O43683	IPR013212,IPR008271,IPR015661,IPR017441,IPR011009,IPR000719	PF00069,PF08311
6612	protein-coding	132	gene	602231	1	1	1	SUMO3	small ubiquitin like modifier 3	1994	2018	1931	P55854	IPR000626,IPR022617,IPR027218,IPR029071	PF11976
9961	protein-coding	132	gene	605088	1	1	1	MVP	major vault protein	1995	2019	1933	Q14764	IPR021870,IPR002499	PF01505,PF11978
30011	protein-coding	132	gene	300374	1	0	0	SH3KBP1	SH3 domain containing kinase binding protein 1	1995	2017	1933	Q96B97	IPR001452,IPR013315	PF14604
2303	protein-coding	132	phenotype, gene	153400, 602402	2	3	2	FOXC2	forkhead box C2	1996	2018	1935	Q99958	IPR030456,IPR011991,IPR018122,IPR001766	PF00250
8379	protein-coding	132	phenotype, gene	176807, 602686	2	32	25	MAD1L1	mitotic arrest deficient 1 like 1	1998	2018	1936	Q9Y6D9	IPR008672	PF05557
79054	protein-coding	132	gene	606678	1	12	7	TRPM8	transient receptor potential cation channel subfamily M member 8	2001	2018	1937	Q7Z2W7	IPR029603,IPR005821	PF00520,
4638	protein-coding	131	gene, phenotype	600922, 613780	2	4	3	MYLK	myosin light chain kinase	1984	2019	1938	Q15746	IPR013783,IPR017441,IPR015725,IPR013098,IPR007110,IPR003598,IPR000719,IPR003599,IPR011009,IPR003961,IPR008271	PF16620,PF00041,PF00069,PF07679
2168	protein-coding	131	gene	134650	1	3	3	FABP1	fatty acid binding protein 1	1985	2018	1939	P07148	IPR012674,IPR031259,IPR011038,IPR000463	PF14651
2288	protein-coding	131	gene	600611	1	3	2	FKBP4	FKBP prolyl isomerase 4	1990	2018	1940	Q02790	IPR013026,IPR013105,IPR001440,IPR001179,IPR019734,IPR031212,IPR011990,IPR023566	PF00515,PF00254,PF07719
6103	protein-coding	131	phenotype, gene	300029, 300455, 300834, 304020, 312610	5	0	0	RPGR	retinitis pigmentosa GTPase regulator	1990	2018	1940	Q92834	IPR000408,IPR009091,IPR032994	PF00415
7051	protein-coding	131	gene, phenotype	190195, 242300	2	0	0	TGM1	transglutaminase 1	1990	2018	1940	P22735	IPR001102,IPR002931,IPR008958,IPR014756,IPR013808,IPR023608,IPR013783	PF00868,PF00927,PF01841
8061	protein-coding	131	gene	136515	1	6	6	FOSL1	FOS like 1, AP-1 transcription factor subunit	1990	2018	1940	P15407	IPR000837,IPR004827	,PF00170
1143	protein-coding	131	gene	118509	1	15	14	CHRNB4	cholinergic receptor nicotinic beta 4 subunit	1990	2018	1940	P30926	IPR006201,IPR002394,IPR027361,IPR018000,IPR006029,IPR006202	PF02931,PF02932
6580	protein-coding	131	gene	602607	1	17	17	SLC22A1	solute carrier family 22 member 1	1992	2018	1945	O15245	IPR005829,IPR005828,IPR020846,IPR004749	PF00083
2550	protein-coding	131	gene	603540	1	18	18	GABBR1	gamma-aminobutyric acid type B receptor subunit 1	1993	2018	1946	Q9UBS5	IPR001828,IPR002455,IPR017978,IPR028082,IPR000436,IPR002456	PF00084,PF01094,PF00003
5360	protein-coding	131	gene	172425	1	22	20	PLTP	phospholipid transfer protein	1994	2018	1947	P55058	IPR017954,IPR030179,IPR017943,IPR032942,IPR030675,IPR017942,IPR001124	PF02886,PF01273
3984	protein-coding	131	gene	601329	1	3	3	LIMK1	LIM domain kinase 1	1994	2018	1947	P53667	IPR001478,IPR001781,IPR011009,IPR017441,IPR001245,IPR000719	PF00595,PF07714,PF00412
3635	protein-coding	131	gene	601582	1	13	9	INPP5D	inositol polyphosphate-5-phosphatase D	1996	2018	1949	Q92835	IPR000300,IPR000980,IPR005135	PF00017,PF03372
3170	protein-coding	131	gene	600288	1	9	9	FOXA2	forkhead box A2	1997	2018	1950	Q9Y261	IPR001766,IPR013638,IPR018533,IPR018122,IPR011991,IPR030456	PF08430,PF00250,PF09354
6583	protein-coding	131	phenotype, gene	180300, 604190	2	19	19	SLC22A4	solute carrier family 22 member 4	1997	2018	1950	Q9H015	IPR004749,IPR005828,IPR005829,IPR020846	PF00083
27339	protein-coding	131	gene	608330	1	0	0	PRPF19	pre-mRNA processing factor 19	1999	2018	1952	Q9UMS4	IPR000772,IPR020472,IPR019775,IPR015943,IPR013915,IPR003613,IPR017986,IPR013083,IPR001680	PF08606,PF04564,PF00400
9582	protein-coding	131	gene	607110	1	3	3	APOBEC3B	apolipoprotein B mRNA editing enzyme catalytic subunit 3B	1999	2018	1952	Q9UH17	IPR016193,IPR013158,IPR002125,IPR016192	PF08210
55894	protein-coding	131	gene	606611	1	0	0	DEFB103B	defensin beta 103B	2000	2018	1954	P81534	IPR001855	PF00711
114609	protein-coding	131	gene, phenotype	606252, 607948, 610799, 611162, 614382	5	3	3	TIRAP	TIR domain containing adaptor protein	2001	2018	1955	P58753	IPR000157,IPR017279	PF13676
267012	protein-coding	131	phenotype, gene	181500, 607408	2	5	1	DAOA	D-amino acid oxidase activator	2001	2018	1955	P59103	IPR027929	PF15199
5660	protein-coding	130	gene, phenotype	176801, 249900, 610539, 611721, 611722	5	3	2	PSAP	prosaposin	1980	2018	1957	P07602	IPR008138,IPR007856,IPR011001,IPR021165,IPR008139,IPR003119,IPR008373	PF05184,PF02199,PF03489
1511	protein-coding	130	gene	116830	1	1	0	CTSG	cathepsin G	1982	2018	1958	P08311	IPR009003,IPR001254,IPR001314,IPR033116,IPR018114	PF00089
5336	protein-coding	130	gene, phenotype	600220, 614468, 614878	3	12	7	PLCG2	phospholipase C gamma 2	1988	2018	1959	P16885	IPR001192,IPR001452,IPR011992,IPR017946,IPR000980,IPR000909,IPR001849,IPR028381,IPR016279,IPR000008,IPR011993,IPR001711	PF00018,PF00168,PF00387,PF00017,PF00388
7919	protein-coding	130	gene	142560	1	8	7	DDX39B	DExD-box helicase 39B	1989	2018	1960	Q13838	IPR014001,IPR014014,IPR027417,IPR001650,IPR011545	PF00270,PF00271
2741	protein-coding	130	gene, phenotype	138491, 149400	2	3	2	GLRA1	glycine receptor alpha 1	1990	2018	1961	P23415	IPR018000,IPR006029,IPR008127,IPR006028,IPR006202,IPR006201,IPR008128	PF02931,PF02932
5366	protein-coding	130	gene	604959	1	11	9	PMAIP1	phorbol-12-myristate-13-acetate-induced protein 1	1990	2018	1961	Q13794	IPR024140	PF15150
7292	protein-coding	130	gene, phenotype	603594, 608446	2	23	18	TNFSF4	TNF superfamily member 4	1991	2018	1963	P23510	IPR008983,IPR021184,IPR006052
1601	protein-coding	130	gene	601236	1	15	11	DAB2	DAB adaptor protein 2	1993	2018	1964	P98082	IPR011993,IPR006020	PF00640
2318	protein-coding	130	gene, phenotype	102565, 609524, 614065, 617047	4	1	1	FLNC	filamin C	1993	2018	1964	Q14315	IPR032461,IPR017868,IPR014756,IPR013783,IPR001715,IPR001589,IPR001298	PF00307,PF00630
10859	protein-coding	130	gene	604811	1	5	4	LILRB1	leukocyte immunoglobulin like receptor B1	1993	2018	1964	Q8NHL6	IPR013783,IPR003598,IPR003599,IPR007110	PF13895
7066	protein-coding	130	phenotype, gene	187950, 600044	2	6	5	THPO	thrombopoietin	1994	2018	1967	P40225	IPR009079,IPR012351,IPR001323,IPR003978,IPR019767	PF00758
6559	protein-coding	130	phenotype, gene	263800, 600968	2	5	4	SLC12A3	solute carrier family 12 member 3	1994	2018	1967	P55017	IPR018491,IPR004842,IPR002948,IPR004841,IPR013612	PF03522,PF00324,PF08403
1453	protein-coding	130	gene, phenotype	600864, 615224	2	3	1	CSNK1D	casein kinase 1 delta	1995	2018	1969	P48730	IPR017441,IPR011009,IPR008271,IPR000719	PF00069
10318	protein-coding	130	gene	607714	1	27	24	TNIP1	TNFAIP3 interacting protein 1	1995	2019	1969	Q15025	IPR033372
148022	protein-coding	130	gene, phenotype	607601, 614850	2	4	4	TICAM1	toll like receptor adaptor molecule 1	1996	2018	1971	Q8IUC6	IPR017278,IPR000157,IPR025735	PF12721
9217	protein-coding	130	phenotype, gene	182980, 605704, 608627	3	0	0	VAPB	VAMP associated protein B and C	1996	2018	1971	O95292	IPR000535,IPR030226,IPR016763,IPR008962	PF00635
29979	protein-coding	130	gene	605046	1	0	0	UBQLN1	ubiquilin 1	1997	2018	1973	Q9UMX0	IPR029071,IPR028430,IPR009060,IPR015496,IPR006636,IPR000626,IPR015940	PF00627,PF00240
5187	protein-coding	130	gene	602260	1	4	3	PER1	period circadian regulator 1	1997	2019	1973	O15534	IPR000014,IPR022728,IPR013655	PF08447,PF12114
8647	protein-coding	130	phenotype, gene	601847, 603201, 605479	3	20	17	ABCB11	ATP binding cassette subfamily B member 11	1998	2018	1975	O95342	IPR030278,IPR003439,IPR003593,IPR017871,IPR011527,IPR027417	PF00005,PF00664
26354	protein-coding	130	gene	608011	1	12	10	GNL3	G protein nucleolar 3	2000	2019	1976	Q9BVP2	IPR014813,IPR027417,IPR030378,IPR006073	PF08701,PF01926
4502	protein-coding	129	gene	156360	1	0	0	MT2A	metallothionein 2A	1977	2017	1977	P02795	IPR000006,IPR018064,IPR023587,IPR017854,IPR003019	PF00131
6948	protein-coding	129	phenotype, gene	275350, 613441	2	4	4	TCN2	transcobalamin 2	1978	2018	1978	P20062	IPR008930,IPR027954,IPR002157	PF14478,PF01122
5160	protein-coding	129	gene, phenotype	300502, 312170	2	3	3	PDHA1	pyruvate dehydrogenase E1 alpha 1 subunit	1981	2018	1979	P08559	IPR017597,IPR001017,IPR029061	PF00676
2208	protein-coding	129	gene	151445	1	5	5	FCER2	Fc fragment of IgE receptor II	1986	2018	1980	P06734	IPR016186,IPR018378,IPR016187,IPR001304	PF00059
6497	protein-coding	129	gene, phenotype	164780, 182212	2	8	7	SKI	SKI proto-oncogene	1986	2018	1980	P12755	IPR023216,IPR014890,IPR003380,IPR010919,IPR009061,IPR028760	PF02437,PF08782
7178	protein-coding	129	gene	600763	1	2	2	TPT1	tumor protein, translationally-controlled 1	1989	2018	1982	P13693	IPR011323,IPR011057,IPR018105,IPR018103	PF00838
5698	protein-coding	129	gene, phenotype	177045, 617591	2	11	10	PSMB9	proteasome subunit beta 9	1991	2017	1983	P28065	IPR029055,IPR001353,IPR023333,IPR016050,IPR000243	PF00227
5730	protein-coding	129	gene	176803	1	4	4	PTGDS	prostaglandin D2 synthase	1991	2018	1983	P41222	IPR012674,IPR002972,IPR002345,IPR000566,IPR022272,IPR011038	PF00061
10461	protein-coding	129	gene, phenotype	604705, 613862	2	7	6	MERTK	MER proto-oncogene, tyrosine kinase	1993	2018	1985	Q12866	IPR013151,IPR008266,IPR001245,IPR013783,IPR003599,IPR003961,IPR017441,IPR011009,IPR007110,IPR020635,IPR000719	PF00047,PF13927,PF00041,PF07714
6839	protein-coding	129	gene	300254	1	0	0	SUV39H1	suppressor of variegation 3-9 homolog 1	1994	2018	1986	O43463	IPR000953,IPR001214,IPR003616,IPR007728,IPR011381,IPR016197,IPR023779,IPR023780	PF00385,PF05033,PF00856
3809	protein-coding	129	gene	604955	1	1	1	KIR2DS4	killer cell immunoglobulin like receptor, two Ig domains and short cytoplasmic tail 4	1995	2019	1987	P43632	IPR013783,IPR013151,IPR007110,IPR003599	PF00047
6770	protein-coding	129	phenotype, gene	201710, 600617	2	3	2	STAR	steroidogenic acute regulatory protein	1995	2018	1987	P49675	IPR000799,IPR029866,IPR002913,IPR023393	PF01852
8106	protein-coding	129	phenotype, gene	164300, 602279	2	1	0	PABPN1	poly(A) binding protein nuclear 1	1995	2018	1987	Q86U42	IPR000504,IPR012677	PF00076
8313	protein-coding	129	phenotype, gene	114500, 604025, 608615	3	5	5	AXIN2	axin 2	1996	2018	1990	Q9Y2T1	IPR016137,IPR014936,IPR024066,IPR029071,IPR001158,IPR032101	PF00778,PF08833,PF16646,PF00615
210	protein-coding	128	gene, phenotype	125270, 612740	2	1	1	ALAD	aminolevulinate dehydratase	1975	2018	1991	P13716	IPR013785,IPR001731,IPR030656	PF00490
5697	protein-coding	128	gene	600781	1	6	4	PYY	peptide YY	1985	2018	1992	P10082	IPR001955,IPR020392	PF00159
6277	protein-coding	128	gene	114110	1	0	0	S100A6	S100 calcium binding protein A6	1986	2018	1993	P06703	IPR002048,IPR013787,IPR018247,IPR001751,IPR011992	PF01023
477	protein-coding	128	phenotype, gene	104290, 182340, 602481	3	2	2	ATP1A2	ATPase Na+/K+ transporting subunit alpha 2	1987	2018	1994	P50993	IPR008250,IPR023298,IPR006068,IPR004014,IPR023214,IPR001757,IPR005775,IPR023299,IPR018303	PF13246,PF00689,PF00690,PF00122
2965	protein-coding	128	gene	189972	1	7	5	GTF2H1	general transcription factor IIH subunit 1	1988	2018	1995	P32780	IPR013876,IPR011993,IPR005607,IPR027079	PF08567,PF03909
930	protein-coding	128	gene, phenotype	107265, 240500, 613493	3	4	4	CD19	CD19 molecule	1988	2018	1995	P15391	IPR013783,IPR003599,IPR007110
1630	protein-coding	128	phenotype, gene	114500, 120470, 133239, 157600, 617542	5	40	27	DCC	DCC netrin 1 receptor	1990	2018	1997	P43146	IPR003961,IPR007110,IPR003598,IPR013098,IPR013783,IPR003599,IPR010560,IPR033012	PF07679,PF06583,PF00041
5087	protein-coding	128	gene, phenotype	176310, 617641	2	15	8	PBX1	PBX homeobox 1	1990	2018	1997	P40424	IPR001356,IPR009057,IPR017970,IPR005542	PF03792,PF00046
9378	protein-coding	128	gene, phenotype	600565, 614325, 614332	3	22	15	NRXN1	neurexin 1	1992	2018	1999	P58400,Q9ULB1	IPR003585,IPR029824,IPR013320,IPR000152,IPR027789,IPR001791,IPR000742	PF01034,PF02210,PF00008,PF00054
[truncated: 18,123 more rows]
